# Supplementary material for: Synthesis, crystal structure and Hirshfeld surface analysis of (1H-benzimidazol-2-yl)(morpholin-4-yl)methane­thione
Source: Acta Crystallogr E Crystallogr Commun. 2022 Sep 8;78(Pt 10):999–1002. doi: 10.1107/S2056989022008933 (PMC9535815; doi:10.1107/S2056989022008933)
Supplement: Supplementary file 1 [file e-78-00999-sup1.cif]

##############################################################################
#                                                                            #
# This CIF contains the data in a paper accepted for publication in          #
# Acta Crystallographica Section E. It conforms to the requirements of       #
# Notes for Authors for Acta Crystallographica Section E, and has been       #
# peer reviewed under the auspices of the IUCr Commission on Journals.       #
#                                                                            #
# Full details of the Crystallographic Information File format               #
# are given in the paper "The Crystallographic Information File (CIF):       #
# a New Standard Archive File for Crystallography" by S. R. Hall, F. H.      #
# Allen and I. D. Brown [Acta Cryst. (1991), A47, 655-685].                  #
#                                                                            #
# The current version of the core CIF dictionary is obtainable from          #
# ftp://ftp.iucr.org/pub/cif_core.dic.                                       #
#                                                                            #
# Software is freely available for graphical display of the structure(s)     #
# in this CIF. For information consult the CIF software page                 #
# http://www.iucr.org/resources/cif/software.                                #
#                                                                            #
# This file may be used for bona fide research purposes within the           #
# scientific community so long as proper attribution is given to the journal # 
# article from which it was obtained.                                        #
#                                                                            #
##############################################################################
data_I
_audit_creation_method     'SHELXL-2014/7'
_journal_date_recd_electronic     2022-06-30
_journal_date_accepted     2022-09-06
_journal_name_full     'Acta Crystallographica, Section E'
_journal_year     2022
_journal_volume     78
_journal_issue      1
_journal_page_first     0
_journal_page_last     0
_journal_paper_category     GO
_journal_paper_doi     10.1107/S2056989022008933
_journal_coeditor_code     WM5654
_publ_contact_author_name     'Lukmonjon Z.Mutalliev'
_publ_contact_author_address
;
Institute of Bioorganic Chemistry, Academy of Sciences of Uzbekistan, M.,
Ulugbek, Str. 83, Tashkent 700125,
Uzbekistan
;
_publ_contact_author_email     'luqmonjohn@mail.ru'
_publ_section_title
;
Synthesis, crystal structure and Hirshfeld surface analysis of
(1<i>H</i>-benzimidazol-2-yl)(morpholinyl)methanethione
;
loop_
    _publ_author_name
    _publ_author_footnote
    _publ_author_address
    'Mutalliev, Lukmonjon Z.' .
;
Institute of Bioorganic Chemistry, Academy of Sciences of Uzbekistan,
M. Ulugbek Str. 83, Tashkent 700125,
Uzbekistan
Turin Polytechnic University in Tashkent, Kichik Khalka yuli str. 17,
100095 Tashkent, Uzbekistan
;
    'Abdullaev, Sirojiddin' .
;
Institute of Bioorganic Chemistry, Academy of Sciences of Uzbekistan,
M. Ulugbek Str. 83, Tashkent 700125,
Uzbekistan
;
    'Pirnazarova, Nasiba' .
;
Turin Polytechnic University in Tashkent, Kichik Khalka yuli str. 17,
100095 Tashkent, Uzbekistan
;
    'Obidova, Ibodat' .
;
S. Yunusov Institute of Chemistry of Plant Substances,
Academy of Sciences of Uzbekistan, Mirzo Ulugbek str. 77, Tashkent 100170,
Uzbekistan
;
    'Turgunov, Kambarali' .
;
S. Yunusov Institute of Chemistry of Plant Substances,
Academy of Sciences of Uzbekistan, Mirzo Ulugbek str. 77, Tashkent 100170,
Uzbekistan
Turin Polytechnic University in Tashkent, Kichik Khalka yuli str. 17,
100095 Tashkent, Uzbekistan
;
    'Yakubov, Ubaydullo' .
;
S. Yunusov Institute of Chemistry of Plant Substances,
Academy of Sciences of Uzbekistan, Mirzo Ulugbek str. 77, Tashkent 100170,
Uzbekistan
;
    'Ashurov, Jamshid M.' .
;
Institute of Bioorganic Chemistry, Academy of Sciences of Uzbekistan,
M. Ulugbek Str. 83, Tashkent 700125,
Uzbekistan
;
    'Elmuradov, Burkhan Zh.' .
;
S. Yunusov Institute of Chemistry of Plant Substances,
Academy of Sciences of Uzbekistan, Mirzo Ulugbek str. 77, Tashkent 100170,
Uzbekistan
;
    'Mamadrakhimov, Azimjon A.' .
;
Institute of Bioorganic Chemistry, Academy of Sciences of Uzbekistan,
M. Ulugbek Str. 83, Tashkent 700125,
Uzbekistan
;
_publ_section_synopsis
;
In the crystal of the title compound, molecules are linked by N---H...N
hydrogen bonds into chains running parallel to the <i>c</i> axis.
;
_chemical_name_systematic
;
(1<i>H</i>-Benzimidazol-2-yl)(morpholin-4-yl)methanethione
;
_chemical_name_common
;
2-[(Morpholin-4-yl)carbothioyl]-1<i>H</i>-1,3-benzodiazole
;
_chemical_formula_moiety     'C12 H13 N3 O S'
_chemical_formula_sum     'C12 H13 N3 O S'
_chemical_formula_iupac     'C12 H13 N3 O S'
_chemical_formula_weight     247.31
_chemical_melting_point     513(2)
_chemical_absolute_configuration     ?
_space_group_crystal_system     monoclinic
_space_group_name_H-M_alt     'I a'
_space_group_name_Hall     'I -2ya'
loop_
    _space_group_symop_operation_xyz
    'x, y, z'
    'x+1/2, -y, z'
    'x+1/2, y+1/2, z+1/2'
    'x+1, -y+1/2, z+1/2'
_cell_length_a     8.1644(2)
_cell_length_b     15.9237(3)
_cell_length_c     9.6936(2)
_cell_angle_alpha     90
_cell_angle_beta     106.661(2)
_cell_angle_gamma     90
_cell_volume     1207.33(5)
_cell_formula_units_Z     4
_cell_measurement_reflns_used     4375
_cell_measurement_theta_min     5.4640
_cell_measurement_theta_max     71.1310
_cell_measurement_temperature     293(2)
_exptl_crystal_description     'needle'
_exptl_crystal_colour     'colourless'
_exptl_crystal_size_max     .30
_exptl_crystal_size_mid     .25
_exptl_crystal_size_min     .14
_exptl_crystal_density_diffrn     1.361
_exptl_crystal_density_meas     ?
_exptl_crystal_density_method     'not measured'
_exptl_crystal_F_000     520
_exptl_absorpt_coefficient_mu     2.280
_exptl_absorpt_correction_type     multi-scan
_exptl_absorpt_process_details
;
(<i>CrysAlisPro</i>; Rigaku OD, 2020)
;
_exptl_absorpt_correction_T_min     0.56821
_exptl_absorpt_correction_T_max     1.00000
_diffrn_ambient_temperature     293(2)
_diffrn_source     'micro-focus sealed X-ray tube'
_diffrn_radiation_type     'Cu K\a'
_diffrn_radiation_wavelength     1.54184
_diffrn_radiation_monochromator     mirror
_diffrn_measurement_device_type
                         'XtaLAB Synergy, Single source at home/near, HyPix3000'
_diffrn_measurement_device     'four-circle diffractometer'
_diffrn_measurement_method     '\w scans'
_diffrn_detector     'Hybrid Pixel Array Detector'
_diffrn_detector_area_resol_mean     10.0000
_diffrn_reflns_number     5160
_diffrn_reflns_av_R_equivalents     0.0217
_diffrn_reflns_av_unetI/netI     0.0202
_diffrn_reflns_theta_min     5.515
_diffrn_reflns_theta_max     71.270
_diffrn_reflns_theta_full     67.684
_diffrn_measured_fraction_theta_max     0.994
_diffrn_measured_fraction_theta_full     1.000
_diffrn_reflns_limit_h_min     -9
_diffrn_reflns_limit_h_max     10
_diffrn_reflns_limit_k_min     -19
_diffrn_reflns_limit_k_max     19
_diffrn_reflns_limit_l_min     -9
_diffrn_reflns_limit_l_max     11
_diffrn_radiation_probe     x-ray
_refine_special_details     ?
_reflns_number_total     1724
_reflns_number_gt     1692
_reflns_threshold_expression     'I > 2\s(I)'
_refine_ls_structure_factor_coef     Fsqd
_refine_ls_matrix_type     full
_refine_ls_R_factor_all     0.0305
_refine_ls_R_factor_gt     0.0301
_refine_ls_wR_factor_gt     0.0781
_refine_ls_wR_factor_ref     0.0786
_refine_ls_goodness_of_fit_ref     1.101
_refine_ls_restrained_S_all     1.100
_refine_ls_number_reflns     1724
_refine_ls_number_parameters     189
_refine_ls_number_restraints     2
_refine_ls_hydrogen_treatment     mixed
_refine_ls_weighting_scheme     calc
_refine_ls_weighting_details
              'w=1/[\s^2^(Fo^2^)+(0.0448P)^2^+0.2955P] where P=(Fo^2^+2Fc^2^)/3'
_atom_sites_solution_hydrogens     mixed
_atom_sites_solution_primary     ?
_atom_sites_solution_secondary     ?
_refine_ls_shift/su_max     0.000
_refine_ls_shift/su_mean     0.000
_refine_diff_density_max     0.172
_refine_diff_density_min     -0.191
_refine_ls_extinction_method     none
_refine_ls_extinction_coef     .
_refine_ls_abs_structure_details
;
Flack <i>x</i> determined using 531 quotients
[(<i>I</i>^+^)-(<i>I</i>^-^)]/[(<i>I</i>^+^)+(<i>I</i>^-^)]
(Parsons <i>et al.</i>, 2013)
;
_refine_ls_abs_structure_Flack     -0.001(13)
loop_
    _atom_type_symbol
    _atom_type_description
    _atom_type_scat_dispersion_real
    _atom_type_scat_dispersion_imag
    _atom_type_scat_source
    'C' 'C' 0.0181 0.0091
                         'International Tables Vol C Tables 4.2.6.8 and 6.1.1.4'
    'H' 'H' 0.0000 0.0000
                         'International Tables Vol C Tables 4.2.6.8 and 6.1.1.4'
    'N' 'N' 0.0311 0.0180
                         'International Tables Vol C Tables 4.2.6.8 and 6.1.1.4'
    'O' 'O' 0.0492 0.0322
                         'International Tables Vol C Tables 4.2.6.8 and 6.1.1.4'
    'S' 'S' 0.3331 0.5567
                         'International Tables Vol C Tables 4.2.6.8 and 6.1.1.4'
_computing_data_collection
;
CrysAlisPro (Rigaku OD, 2020)
;
_computing_cell_refinement
;
CrysAlisPro (Rigaku OD, 2020)
;
_computing_data_reduction
;
CrysAlisPro (Rigaku OD, 2020)
;
_computing_structure_solution
;
SHELXT (Sheldrick, 2015a)
;
_computing_structure_refinement
;
SHELXL (Sheldrick, 2015b)
;
_computing_molecular_graphics
;
XP (Siemens, 1994), Mercury (Macrae <i>et al.</i> 2020)
;
_computing_publication_material
;
PLATON (Spek, 2020)
;
loop_
    _atom_site_type_symbol
    _atom_site_label
    _atom_site_fract_x
    _atom_site_fract_y
    _atom_site_fract_z
    _atom_site_U_iso_or_equiv
    _atom_site_adp_type
    _atom_site_calc_flag
    _atom_site_occupancy
    _atom_site_disorder_assembly
    _atom_site_disorder_group
    S S1 0.43314(11) 0.91597(4) 0.55516(11) 0.0555(2) Uani d 1 . .
    O O1 0.9333(3) 0.79690(17) 0.3720(4) 0.0726(8) Uani d 1 . .
    N N1 0.3522(3) 0.69924(13) 0.3950(2) 0.0334(4) Uani d 1 . .
    N N2 0.3362(3) 0.72781(14) 0.6169(3) 0.0354(5) Uani d 1 . .
    H H2 0.350(4) 0.754(2) 0.695(4) 0.038(8) Uiso d 1 . .
    N N3 0.6584(3) 0.81395(16) 0.4919(4) 0.0555(8) Uani d 1 . .
    C C1 0.3992(3) 0.74997(16) 0.5073(3) 0.0316(5) Uani d 1 . .
    C C2 0.1490(4) 0.6052(2) 0.6418(4) 0.0490(7) Uani d 1 . .
    H H2B 0.1429 0.6168 0.7342 0.059 Uiso calc 1 . .
    C C3 0.0676(4) 0.5366(2) 0.5648(4) 0.0540(8) Uani d 1 . .
    H H3A 0.0048 0.5012 0.6066 0.065 Uiso calc 1 . .
    C C4 0.0767(4) 0.51882(19) 0.4256(4) 0.0498(7) Uani d 1 . .
    H H4A 0.0210 0.4716 0.3780 0.060 Uiso calc 1 . .
    C C5 0.1663(3) 0.56963(17) 0.3576(3) 0.0397(6) Uani d 1 . .
    H H5A 0.1708 0.5581 0.2647 0.048 Uiso calc 1 . .
    C C6 0.2502(3) 0.63938(15) 0.4345(3) 0.0320(5) Uani d 1 . .
    C C7 0.2407(3) 0.65587(16) 0.5736(3) 0.0337(5) Uani d 1 . .
    C C8 0.5083(3) 0.82515(16) 0.5156(3) 0.0377(6) Uani d 1 . .
    C C9 0.7777(7) 0.8840(3) 0.4960(9) 0.0661(16) Uani d 0.841(11) A 1
    H H9A 0.8705 0.8823 0.5848 0.079 Uiso calc 0.841(11) A 1
    H H9B 0.7187 0.9373 0.4916 0.079 Uiso calc 0.841(11) A 1
    C C10 0.8473(9) 0.8753(4) 0.3682(10) 0.078(2) Uani d 0.841(11) A 1
    H H10A 0.7541 0.8790 0.2799 0.093 Uiso calc 0.841(11) A 1
    H H10B 0.9263 0.9209 0.3686 0.093 Uiso calc 0.841(11) A 1
    C C11 0.8153(7) 0.7297(3) 0.3658(7) 0.0530(12) Uani d 0.841(11) A 1
    H H11A 0.8722 0.6764 0.3637 0.064 Uiso calc 0.841(11) A 1
    H H11B 0.7213 0.7343 0.2782 0.064 Uiso calc 0.841(11) A 1
    C C12 0.7468(6) 0.7322(2) 0.4947(7) 0.0466(11) Uani d 0.841(11) A 1
    H H12A 0.6675 0.6863 0.4903 0.056 Uiso calc 0.841(11) A 1
    H H12B 0.8397 0.7270 0.5828 0.056 Uiso calc 0.841(11) A 1
    C C9B 0.715(5) 0.8869(14) 0.398(5) 0.067(10) Uani d 0.159(11) A 2
    H H9C 0.6680 0.8780 0.2957 0.080 Uiso calc 0.159(11) A 2
    H H9D 0.6840 0.9425 0.4236 0.080 Uiso calc 0.159(11) A 2
    C C10B 0.901(5) 0.873(2) 0.447(5) 0.078(2) Uani d 0.159(11) A 2
    H H10C 0.9395 0.8654 0.5504 0.093 Uiso calc 0.159(11) A 2
    H H10D 0.9605 0.9211 0.4221 0.093 Uiso calc 0.159(11) A 2
    C C11B 0.872(4) 0.7315(17) 0.446(4) 0.057(7) Uani d 0.159(11) A 2
    H H11C 0.9141 0.7399 0.5495 0.069 Uiso calc 0.159(11) A 2
    H H11D 0.9110 0.6772 0.4231 0.069 Uiso calc 0.159(11) A 2
    C C12B 0.688(4) 0.7353(11) 0.400(4) 0.047(7) Uani d 0.159(11) A 2
    H H12C 0.6372 0.6845 0.4243 0.057 Uiso calc 0.159(11) A 2
    H H12D 0.6445 0.7455 0.2971 0.057 Uiso calc 0.159(11) A 2
loop_
    _atom_site_aniso_label
    _atom_site_aniso_U_11
    _atom_site_aniso_U_22
    _atom_site_aniso_U_33
    _atom_site_aniso_U_12
    _atom_site_aniso_U_13
    _atom_site_aniso_U_23
    S1 0.0713(5) 0.0311(3) 0.0723(5) 0.0025(3) 0.0340(4) -0.0069(4)
    O1 0.0627(14) 0.0675(16) 0.104(2) -0.0080(12) 0.0499(15) -0.0086(15)
    N1 0.0392(10) 0.0334(10) 0.0311(11) -0.0016(8) 0.0157(9) -0.0017(8)
    N2 0.0419(12) 0.0381(11) 0.0294(12) -0.0055(9) 0.0151(9) -0.0052(10)
    N3 0.0524(15) 0.0346(13) 0.092(2) -0.0092(10) 0.0407(16) -0.0091(13)
    C1 0.0349(13) 0.0307(11) 0.0307(12) -0.0001(9) 0.0121(10) -0.0004(9)
    C2 0.0532(17) 0.0567(16) 0.0425(16) -0.0104(14) 0.0226(14) 0.0030(14)
    C3 0.0517(17) 0.0498(16) 0.064(2) -0.0166(14) 0.0231(16) 0.0053(15)
    C4 0.0434(15) 0.0411(15) 0.065(2) -0.0097(11) 0.0154(14) -0.0078(14)
    C5 0.0369(12) 0.0408(13) 0.0410(15) -0.0029(10) 0.0105(11) -0.0085(12)
    C6 0.0314(11) 0.0330(11) 0.0325(12) 0.0012(9) 0.0107(10) -0.0017(10)
    C7 0.0351(11) 0.0350(11) 0.0329(13) -0.0020(10) 0.0127(10) -0.0002(10)
    C8 0.0460(14) 0.0318(12) 0.0375(14) -0.0042(10) 0.0153(12) -0.0009(10)
    C9 0.066(3) 0.052(2) 0.094(5) -0.027(2) 0.045(3) -0.021(3)
    C10 0.093(4) 0.057(2) 0.108(5) -0.012(3) 0.067(5) -0.003(4)
    C11 0.047(3) 0.052(2) 0.061(3) 0.0026(18) 0.017(2) -0.007(2)
    C12 0.0397(19) 0.0437(19) 0.059(3) 0.0014(16) 0.019(2) -0.0024(19)
    C9B 0.09(2) 0.030(9) 0.11(3) 0.002(11) 0.07(2) 0.009(14)
    C10B 0.093(4) 0.057(2) 0.108(5) -0.012(3) 0.067(5) -0.003(4)
    C11B 0.049(14) 0.062(14) 0.058(17) 0.015(10) 0.010(12) -0.002(13)
    C12B 0.050(13) 0.029(8) 0.08(2) -0.005(8) 0.040(14) 0.002(10)
_geom_special_details
;
 All esds (except the esd in the dihedral angle between two l.s. planes)
 are estimated using the full covariance matrix.  The cell esds are taken
 into account individually in the estimation of esds in distances, angles
 and torsion angles; correlations between esds in cell parameters are only
 used when they are defined by crystal symmetry.  An approximate (isotropic)
 treatment of cell esds is used for estimating esds involving l.s. planes.
;
loop_
    _geom_bond_atom_site_label_1
    _geom_bond_atom_site_label_2
    _geom_bond_site_symmetry_2
    _geom_bond_distance
    _geom_bond_publ_flag
    S1 C8 . 1.658(3) ?
    O1 C10 . 1.427(7) ?
    O1 C11 . 1.430(5) ?
    O1 C11B . 1.43(3) ?
    O1 C10B . 1.48(4) ?
    N1 C1 . 1.322(3) ?
    N1 C6 . 1.390(3) ?
    N2 C1 . 1.353(3) ?
    N2 C7 . 1.382(3) ?
    N2 H2 . 0.84(4) ?
    N3 C8 . 1.322(3) ?
    N3 C9 . 1.475(5) ?
    N3 C12 . 1.485(5) ?
    N3 C12B . 1.60(2) ?
    N3 C9B . 1.62(2) ?
    C1 C8 . 1.480(3) ?
    C2 C3 . 1.380(5) ?
    C2 C7 . 1.390(4) ?
    C2 H2B . 0.9300 ?
    C3 C4 . 1.401(5) ?
    C3 H3A . 0.9300 ?
    C4 C5 . 1.379(4) ?
    C4 H4A . 0.9300 ?
    C5 C6 . 1.402(3) ?
    C5 H5A . 0.9300 ?
    C6 C7 . 1.399(4) ?
    C9 C10 . 1.511(10) ?
    C9 H9A . 0.9700 ?
    C9 H9B . 0.9700 ?
    C10 H10A . 0.9700 ?
    C10 H10B . 0.9700 ?
    C11 C12 . 1.508(8) ?
    C11 H11A . 0.9700 ?
    C11 H11B . 0.9700 ?
    C12 H12A . 0.9700 ?
    C12 H12B . 0.9700 ?
    C9B C10B . 1.47(6) ?
    C9B H9C . 0.9700 ?
    C9B H9D . 0.9700 ?
    C10B H10C . 0.9700 ?
    C10B H10D . 0.9700 ?
    C11B C12B . 1.44(4) ?
    C11B H11C . 0.9700 ?
    C11B H11D . 0.9700 ?
    C12B H12C . 0.9700 ?
    C12B H12D . 0.9700 ?
loop_
    _geom_angle_atom_site_label_1
    _geom_angle_atom_site_label_2
    _geom_angle_atom_site_label_3
    _geom_angle_site_symmetry_1
    _geom_angle_site_symmetry_3
    _geom_angle
    _geom_angle_publ_flag
    C10 O1 C11 . . 109.5(4) ?
    C11B O1 C10B . . 102(2) ?
    C1 N1 C6 . . 104.3(2) ?
    C1 N2 C7 . . 106.6(2) ?
    C1 N2 H2 . . 127(2) ?
    C7 N2 H2 . . 127(2) ?
    C8 N3 C9 . . 122.1(3) ?
    C8 N3 C12 . . 125.8(3) ?
    C9 N3 C12 . . 110.4(3) ?
    C8 N3 C12B . . 120.0(9) ?
    C8 N3 C9B . . 115.3(10) ?
    C12B N3 C9B . . 97.8(16) ?
    N1 C1 N2 . . 113.7(2) ?
    N1 C1 C8 . . 124.5(2) ?
    N2 C1 C8 . . 121.8(2) ?
    C3 C2 C7 . . 116.4(3) ?
    C3 C2 H2B . . 121.8 ?
    C7 C2 H2B . . 121.8 ?
    C2 C3 C4 . . 122.0(3) ?
    C2 C3 H3A . . 119.0 ?
    C4 C3 H3A . . 119.0 ?
    C5 C4 C3 . . 121.6(3) ?
    C5 C4 H4A . . 119.2 ?
    C3 C4 H4A . . 119.2 ?
    C4 C5 C6 . . 117.2(3) ?
    C4 C5 H5A . . 121.4 ?
    C6 C5 H5A . . 121.4 ?
    N1 C6 C7 . . 109.9(2) ?
    N1 C6 C5 . . 129.6(2) ?
    C7 C6 C5 . . 120.5(2) ?
    N2 C7 C2 . . 132.2(3) ?
    N2 C7 C6 . . 105.4(2) ?
    C2 C7 C6 . . 122.4(2) ?
    N3 C8 C1 . . 117.1(2) ?
    N3 C8 S1 . . 125.5(2) ?
    C1 C8 S1 . . 117.5(2) ?
    N3 C9 C10 . . 108.0(5) ?
    N3 C9 H9A . . 110.1 ?
    C10 C9 H9A . . 110.1 ?
    N3 C9 H9B . . 110.1 ?
    C10 C9 H9B . . 110.1 ?
    H9A C9 H9B . . 108.4 ?
    O1 C10 C9 . . 110.9(6) ?
    O1 C10 H10A . . 109.5 ?
    C9 C10 H10A . . 109.5 ?
    O1 C10 H10B . . 109.5 ?
    C9 C10 H10B . . 109.5 ?
    H10A C10 H10B . . 108.0 ?
    O1 C11 C12 . . 110.5(4) ?
    O1 C11 H11A . . 109.5 ?
    C12 C11 H11A . . 109.5 ?
    O1 C11 H11B . . 109.5 ?
    C12 C11 H11B . . 109.5 ?
    H11A C11 H11B . . 108.1 ?
    N3 C12 C11 . . 107.6(4) ?
    N3 C12 H12A . . 110.2 ?
    C11 C12 H12A . . 110.2 ?
    N3 C12 H12B . . 110.2 ?
    C11 C12 H12B . . 110.2 ?
    H12A C12 H12B . . 108.5 ?
    C10B C9B N3 . . 99(3) ?
    C10B C9B H9C . . 112.1 ?
    N3 C9B H9C . . 112.1 ?
    C10B C9B H9D . . 112.1 ?
    N3 C9B H9D . . 112.1 ?
    H9C C9B H9D . . 109.7 ?
    C9B C10B O1 . . 106(3) ?
    C9B C10B H10C . . 110.5 ?
    O1 C10B H10C . . 110.5 ?
    C9B C10B H10D . . 110.5 ?
    O1 C10B H10D . . 110.5 ?
    H10C C10B H10D . . 108.7 ?
    O1 C11B C12B . . 107(2) ?
    O1 C11B H11C . . 110.3 ?
    C12B C11B H11C . . 110.3 ?
    O1 C11B H11D . . 110.3 ?
    C12B C11B H11D . . 110.3 ?
    H11C C11B H11D . . 108.5 ?
    C11B C12B N3 . . 100(3) ?
    C11B C12B H12C . . 111.8 ?
    N3 C12B H12C . . 111.8 ?
    C11B C12B H12D . . 111.8 ?
    N3 C12B H12D . . 111.8 ?
    H12C C12B H12D . . 109.5 ?
loop_
    _geom_torsion_atom_site_label_1
    _geom_torsion_atom_site_label_2
    _geom_torsion_atom_site_label_3
    _geom_torsion_atom_site_label_4
    _geom_torsion_site_symmetry_1
    _geom_torsion_site_symmetry_2
    _geom_torsion_site_symmetry_3
    _geom_torsion_site_symmetry_4
    _geom_torsion
    _geom_torsion_publ_flag
    C6 N1 C1 N2 . . . . 0.1(3) ?
    C6 N1 C1 C8 . . . . -179.1(2) ?
    C7 N2 C1 N1 . . . . 0.6(3) ?
    C7 N2 C1 C8 . . . . 179.8(2) ?
    C7 C2 C3 C4 . . . . 0.1(5) ?
    C2 C3 C4 C5 . . . . -0.7(5) ?
    C3 C4 C5 C6 . . . . 0.9(4) ?
    C1 N1 C6 C7 . . . . -0.7(3) ?
    C1 N1 C6 C5 . . . . -179.5(3) ?
    C4 C5 C6 N1 . . . . 178.1(3) ?
    C4 C5 C6 C7 . . . . -0.5(4) ?
    C1 N2 C7 C2 . . . . 179.1(3) ?
    C1 N2 C7 C6 . . . . -1.0(3) ?
    C3 C2 C7 N2 . . . . -179.8(3) ?
    C3 C2 C7 C6 . . . . 0.3(5) ?
    N1 C6 C7 N2 . . . . 1.1(3) ?
    C5 C6 C7 N2 . . . . 180.0(2) ?
    N1 C6 C7 C2 . . . . -179.0(3) ?
    C5 C6 C7 C2 . . . . -0.1(4) ?
    C9 N3 C8 C1 . . . . 179.5(5) ?
    C12 N3 C8 C1 . . . . -16.6(5) ?
    C12B N3 C8 C1 . . . . 23.7(15) ?
    C9B N3 C8 C1 . . . . 140.3(19) ?
    C9 N3 C8 S1 . . . . -1.1(6) ?
    C12 N3 C8 S1 . . . . 162.8(4) ?
    C12B N3 C8 S1 . . . . -156.9(15) ?
    C9B N3 C8 S1 . . . . -40.3(19) ?
    N1 C1 C8 N3 . . . . -55.2(4) ?
    N2 C1 C8 N3 . . . . 125.7(3) ?
    N1 C1 C8 S1 . . . . 125.4(2) ?
    N2 C1 C8 S1 . . . . -53.7(3) ?
    C8 N3 C9 C10 . . . . -135.7(5) ?
    C12 N3 C9 C10 . . . . 58.2(9) ?
    C11 O1 C10 C9 . . . . 61.3(8) ?
    N3 C9 C10 O1 . . . . -59.2(9) ?
    C10 O1 C11 C12 . . . . -62.0(8) ?
    C8 N3 C12 C11 . . . . 135.6(4) ?
    C9 N3 C12 C11 . . . . -58.9(7) ?
    O1 C11 C12 N3 . . . . 60.2(6) ?
    C8 N3 C9B C10B . . . . 157(2) ?
    C12B N3 C9B C10B . . . . -74(3) ?
    N3 C9B C10B O1 . . . . 76(3) ?
    C11B O1 C10B C9B . . . . -73(4) ?
    C10B O1 C11B C12B . . . . 74(4) ?
    O1 C11B C12B N3 . . . . -77(3) ?
    C8 N3 C12B C11B . . . . -160.0(16) ?
    C9B N3 C12B C11B . . . . 75(3) ?
loop_
    _geom_hbond_atom_site_label_D
    _geom_hbond_atom_site_label_H
    _geom_hbond_atom_site_label_A
    _geom_hbond_site_symmetry_A
    _geom_hbond_distance_DH
    _geom_hbond_distance_HA
    _geom_hbond_distance_DA
    _geom_hbond_angle_DHA
    _geom_hbond_publ_flag
    N2 H2 N1 4_465 0.84(4) 2.07(4) 2.903(3) 169(3) yes
    C9 H9B S1 . 0.97 2.60 3.070(5) 110.1 yes
    C12 H12A N1 . 0.97 2.48 3.131(5) 124.2 yes
_shelx_space_group_comment
;
The symmetry employed for this shelxl refinement is uniquely defined
by the following loop, which should always be used as a source of
symmetry information in preference to the above space-group names.
They are only intended as comments.
;
_shelx_estimated_absorpt_T_min     ?
_shelx_estimated_absorpt_T_max     ?
_shelx_hkl_file
;
  -9   0  -1    0.08    0.38
  -9   0   1    0.24    0.40
  -9   0   3    0.27    0.47
  -9   0   5    0.37    0.49
  -9  -1   0    4.02    0.92
  -9   1   0    3.12    0.84
  -9   1   2   45.52    3.17
  -9  -1   2   44.54    3.17
  -9   1   4   82.40    4.33
  -9  -1   4   80.32    4.32
  -9   1   6   18.77    1.87
  -9   2  -1   27.64    2.02
  -9  -2   1   44.25    2.97
  -9   2   1   42.01    2.90
  -9  -2   3    6.21    1.25
  -9   2   3    8.52    1.43
  -9   2   5    3.78    0.89
  -9  -2   5    3.53    0.95
  -9   2   7    9.03    1.01
  -9   3   0    0.29    0.40
  -9   3   2   25.18    2.26
  -9  -3   2   22.72    2.20
  -9  -3   4    5.50    1.16
  -9   3   6   24.93    2.01
  -9   4  -1   38.86    2.22
  -9  -4  -1   39.58    2.30
  -9   4   1   31.19    2.33
  -9  -4   3   24.91    2.22
  -9  -4   5   93.09    4.28
  -9   4   7   21.88    1.49
  -9   5   0   33.92    2.14
  -9  -5   0   29.86    2.04
  -9  -5   4    4.04    0.92
  -9   5   6   18.01    1.60
  -9   6   5    5.63    0.93
  -9   7   4   17.54    1.55
  -8   0  -2    9.76    1.40
  -8   0   0   12.43    1.79
  -8   0   2   22.05    2.55
  -8   0   4  404.49   12.21
  -8   0   6  409.35   11.08
  -8   0   6  421.10   12.34
  -8   0   8   10.88    1.32
  -8   1  -3    3.82    0.83
  -8   1  -1    8.34    1.42
  -8  -1  -1   10.21    1.56
  -8  -1   1   36.75    3.16
  -8   1   1   33.11    2.95
  -8   1   3   88.65    5.18
  -8  -1   3   96.88    5.42
  -8   1   5   19.76    2.54
  -8  -1   5   20.84    2.62
  -8   1   7   22.86    2.32
  -8  -1   7   21.25    1.95
  -8   1   9   14.27    1.32
  -8  -1   9   16.23    1.37
  -8   2  -2   52.95    3.20
  -8  -2   0   47.77    3.42
  -8   2   0   47.61    3.39
  -8  -2   2   46.97    3.65
  -8   2   2   51.25    3.73
  -8  -2   4   53.07    4.05
  -8   2   4   56.36    4.10
  -8   2   6    9.11    1.55
  -8  -2   6    8.14    1.67
  -8   2   8   31.46    2.22
  -8  -2   8   30.82    2.13
  -8   3  -3    3.89    0.81
  -8   3  -1   40.41    2.92
  -8  -3   1   48.38    3.58
  -8   3   1   54.62    3.69
  -8  -3   3    1.35    0.82
  -8   3   3    0.96    0.63
  -8  -3   5   47.87    3.77
  -8   3   5   51.26    3.61
  -8  -3   7   31.99    2.30
  -8   3   7   29.51    2.32
  -8  -3   9    6.25    0.89
  -8   3   9    6.54    0.87
  -8   3   9    7.89    0.95
  -8   4  -2    3.26    0.87
  -8   4   0   39.29    2.96
  -8   4   2   15.86    2.06
  -8  -4   2   20.89    2.41
  -8  -4   4   56.18    4.00
  -8   4   4   51.13    3.64
  -8   4   6   53.32    3.55
  -8   4   8   -0.09    0.29
  -8  -4   8    0.37    0.35
  -8  -5  -3    4.46    0.81
  -8   5  -3    5.28    0.84
  -8   5  -1   65.37    3.56
  -8   5   1   15.91    1.92
  -8  -5   3   80.31    4.63
  -8   5   5   38.85    3.11
  -8  -5   5   42.23    3.32
  -8   5   7   23.68    2.04
  -8   5   7   27.55    2.38
  -8   6  -2    1.05    0.46
  -8  -6  -2    1.39    0.61
  -8  -6   0   69.61    4.03
  -8   6   4   69.38    4.14
  -8   6   6   95.27    4.65
  -8   6   8   36.45    2.20
  -8  -7  -1    4.22    0.98
  -8  -7   1    2.97    0.88
  -8   7   3    9.93    1.58
  -8   7   5   13.93    1.78
  -8   7   7   26.04    1.96
  -8   7   7   35.45    2.40
  -8  -8  -2    1.44    0.50
  -8  -8   0   16.79    1.79
  -8   8   4    1.13    0.61
  -8   8   6    3.18    0.79
  -8  -9  -1    2.52    0.67
  -8  -9   1    8.27    1.20
  -8   9   3    4.37    1.01
  -8   9   5    7.06    1.14
  -8  -9   7    2.11    0.56
  -8   9   7   11.35    1.09
  -8 -10   0    9.85    1.17
  -8  10   2    0.38    0.34
  -8  10   4    3.92    0.87
  -8  10   6    7.00    0.92
  -8 -10   6    0.13    0.25
  -8 -11   1    9.32    1.03
  -8  11   3   60.53    2.98
  -8  11   5   97.42    3.45
  -7   0  -1    0.14    0.44
  -7   0   1    0.15    0.38
  -7   0   3    0.18    0.51
  -7   0   5   -0.16    0.50
  -7   0   5    0.45    0.74
  -7   0   7    0.33    0.55
  -7   0   9    0.10    0.39
  -7   0   9   -0.10    0.31
  -7  -1  -2   18.34    2.08
  -7  -1   0   59.13    3.86
  -7   1   0   58.55    3.85
  -7   1   2  124.59    5.94
  -7  -1   2  113.22    5.73
  -7  -1   4   45.94    4.01
  -7   1   4   51.96    4.29
  -7  -1   6   30.57    2.94
  -7   1   6   23.15    3.05
  -7   1   6   27.88    2.85
  -7  -1   6   20.36    2.87
  -7  -1   8   56.89    3.44
  -7   1   8   51.61    3.36
  -7  -1  10   23.50    1.63
  -7   1  10   24.27    1.76
  -7  -1  10   21.52    1.65
  -7   1  10   23.99    1.74
  -7  -2  -1    7.11    1.34
  -7   2   1   13.80    1.89
  -7  -2   1   12.27    1.84
  -7  -2   3    6.52    1.53
  -7   2   3    9.23    1.77
  -7   2   5  230.87    8.65
  -7  -2   5  234.79    9.53
  -7  -2   7  319.37    9.21
  -7   2   7  303.73    9.41
  -7  -2   9   33.33    2.33
  -7   2   9   29.04    2.35
  -7   2   9   29.44    2.30
  -7  -3   0  140.95    6.15
  -7   3   0  151.77    6.23
  -7   3   2    2.78    0.99
  -7  -3   2    1.99    0.89
  -7  -3   4   52.98    4.20
  -7   3   4   53.93    3.95
  -7  -3   6   27.05    3.09
  -7   3   6   27.81    2.91
  -7  -3   6   25.75    2.40
  -7   3   8    3.33    1.07
  -7   3   8    1.66    0.77
  -7  -3   8    1.48    0.64
  -7  -3  10   33.39    2.06
  -7   3  10   41.03    2.33
  -7   4   1  117.26    5.44
  -7  -4   3  123.37    6.23
  -7   4   5   28.56    2.96
  -7  -4   5   23.17    2.81
  -7  -4   7   12.21    1.60
  -7   4   7   12.65    1.96
  -7   4   9   27.07    2.29
  -7   4   9   25.04    2.06
  -7  -4   9   29.54    2.12
  -7  -4   9   20.80    1.94
  -7   5   0   72.18    4.12
  -7  -5   4  113.66    6.02
  -7   5   4  124.67    6.19
  -7   5   6   52.54    3.99
  -7   5   8   25.83    2.49
  -7  -5   8   29.23    2.28
  -7   5   8   31.17    2.85
  -7  -5  10    3.16    0.58
  -7  -6  -3    2.93    0.92
  -7   6   3   19.79    2.34
  -7   6   5   29.11    2.98
  -7  -6   5   23.79    2.68
  -7  -6   7    0.11    0.36
  -7   6   7    0.64    0.57
  -7  -6   7    0.48    0.63
  -7   6   9   27.70    2.14
  -7  -6   9   23.34    1.77
  -7  -7  -2   11.38    1.75
  -7  -7   0  177.61    7.35
  -7   7   2  162.16    6.64
  -7   7   6   69.17    4.48
  -7  -7   8   15.05    1.83
  -7   7   8   21.09    2.06
  -7  -8  -3    7.06    1.15
  -7  -8  -1   17.70    2.14
  -7  -8   1   42.21    3.35
  -7   8   1   43.97    3.25
  -7   8   3   26.61    2.62
  -7   8   5    8.77    1.63
  -7   8   7    3.94    1.00
  -7  -8   7    1.66    0.77
  -7  -9  -2   58.11    3.41
  -7  -9   0   38.06    3.07
  -7   9   2   40.54    3.14
  -7   9   6   22.56    2.33
  -7  -9   8   50.16    2.75
  -7   9   8   64.97    2.98
  -7 -10  -1   15.22    1.78
  -7 -10   1   18.43    2.08
  -7  10   1   21.15    2.13
  -7  10   3   57.92    3.63
  -7  10   5   12.06    1.69
  -7 -10   7   18.49    1.68
  -7 -11  -2   39.34    2.32
  -7  11  -2   38.35    2.28
  -7 -11   0   38.45    2.72
  -7  11   0   39.65    2.61
  -7  11   2   11.65    1.58
  -7 -11   6    4.30    0.88
  -7 -12  -1    9.03    1.15
  -7  12  -1    8.65    1.07
  -7  12   1    2.19    0.67
  -7 -12   1    1.85    0.66
  -7  12   5   15.90    1.55
  -7 -13   0    2.05    0.55
  -7  13   0    1.62    0.50
  -7  13   2   15.07    1.46
  -7  13   4   45.27    2.47
  -6   0   0   43.34    3.70
  -6   0   2  436.49   11.43
  -6   0   2  410.13   12.45
  -6   0   4  321.71    9.74
  -6   0   4  309.60   10.77
  -6   0   6  123.81    6.98
  -6   0   6  121.82    6.07
  -6   0   8  344.46   10.41
  -6   0   8  417.29    9.61
  -6   0  10   34.95    2.48
  -6   1  -1   58.05    4.40
  -6  -1  -1   52.38    4.23
  -6   1   1   55.97    4.27
  -6   1   1   61.58    4.26
  -6  -1   1   55.66    4.12
  -6  -1   1   60.36    3.67
  -6   1   1   64.71    3.78
  -6   1   3    5.61    1.29
  -6  -1   3    4.55    1.21
  -6   1   3    6.36    1.47
  -6  -1   5  108.96    5.49
  -6   1   5  115.29    5.72
  -6  -1   5  119.18    6.58
  -6   1   5   99.87    6.19
  -6  -1   7  146.40    5.23
  -6   1   7  138.54    6.68
  -6  -1   7  121.25    5.57
  -6   1   7  117.09    5.72
  -6  -1   7  144.20    6.72
  -6   1   7  140.40    5.05
  -6  -1   9    9.85    1.46
  -6   1   9    8.87    1.41
  -6  -1   9    7.33    1.36
  -6   1   9   11.94    1.35
  -6   1   9    8.53    1.45
  -6  -1   9   12.84    1.42
  -6  -1   9    7.56    1.29
  -6  -1  11   49.10    2.38
  -6   1  11   46.85    2.40
  -6  -2   0   96.32    4.65
  -6  -2   0   89.01    5.44
  -6   2   2  131.16    5.77
  -6  -2   2  131.38    5.82
  -6  -2   2  122.71    6.15
  -6   2   2  130.53    6.64
  -6   2   4    6.37    1.60
  -6  -2   4    7.16    1.56
  -6   2   4    7.33    1.45
  -6   2   4    4.92    1.32
  -6  -2   6   53.87    4.43
  -6   2   6   52.03    4.02
  -6  -2   6   61.79    4.22
  -6   2   8    8.56    1.71
  -6  -2   8    6.53    1.26
  -6  -2   8    8.53    1.47
  -6   2   8    5.89    1.35
  -6   2   8   10.89    1.38
  -6  -2   8   10.07    1.39
  -6  -2  10    3.02    0.74
  -6   2  10    2.37    0.75
  -6  -2  10    3.45    0.77
  -6   2  10    3.32    0.68
  -6  -2  10    1.07    0.56
  -6  -3  -1    1.21    0.76
  -6   3   1   41.26    3.74
  -6  -3   1   39.88    3.03
  -6  -3   1   43.60    3.73
  -6   3   3  186.19    6.92
  -6  -3   3  191.00    7.59
  -6   3   3  200.30    8.43
  -6   3   5   82.95    5.02
  -6  -3   5   86.83    4.81
  -6  -3   5   85.07    5.34
  -6  -3   7    2.37    0.84
  -6   3   7    2.85    1.12
  -6   3   9    0.60    0.57
  -6  -3   9    1.11    0.68
  -6  -3   9    0.79    0.53
  -6  -3   9    1.04    0.54
  -6   3   9    1.25    0.52
  -6  -4   0   50.38    4.18
  -6   4   2   38.79    3.00
  -6  -4   2   48.67    3.54
  -6   4   2   44.28    3.98
  -6  -4   2   42.07    3.66
  -6   4   4   26.77    3.03
  -6  -4   4   30.06    3.01
  -6   4   6  165.28    6.40
  -6   4   6  154.58    7.26
  -6  -4   6  140.80    5.90
  -6  -4   6  153.01    7.26
  -6   4   8   18.74    2.40
  -6  -4   8   21.58    2.19
  -6   4   8   20.24    1.80
  -6   4   8   19.36    2.53
  -6  -4  10    0.38    0.40
  -6   4  10    0.87    0.51
  -6   4  10    1.09    0.39
  -6  -5   1  258.09    9.82
  -6   5   1  258.27   10.08
  -6   5   3  562.19   15.62
  -6   5   3  520.82   13.19
  -6  -5   3  552.88   14.09
  -6   5   5  247.54    9.31
  -6  -5   5  238.26    9.02
  -6   5   7   28.14    3.11
  -6  -5   7   33.71    2.76
  -6   5   7   31.54    2.75
  -6   5   9   60.80    3.99
  -6  -5   9   68.71    3.73
  -6   6   0   24.99    2.89
  -6   6   2  285.50   10.78
  -6   6   2  275.56    8.87
  -6   6   4  732.91   16.82
  -6  -6   4  738.01   17.16
  -6   6   4  720.36   18.41
  -6  -6   6  263.47    8.27
  -6   6   6  281.06    8.60
  -6   6   6  282.10   10.34
  -6   6   8   72.96    4.71
  -6  -6   8   75.12    4.66
  -6   6  10    5.87    0.97
  -6  -6  10    8.33    1.01
  -6   6  10    8.80    0.87
  -6  -7  -3    9.88    1.69
  -6   7   1  393.88   10.81
  -6   7   1  394.52   10.83
  -6   7   3   20.44    2.36
  -6   7   7   47.41    3.24
  -6  -7   7   43.20    3.62
  -6  -7   9    7.53    1.07
  -6  -7   9    8.34    1.34
  -6   7   9    8.17    1.36
  -6  -8  -2  100.56    5.39
  -6  -8   0   58.68    4.19
  -6   8   0   54.50    3.63
  -6   8   2  106.65    5.29
  -6   8   2  108.62    5.40
  -6   8   4   91.24    5.18
  -6   8   6   13.60    2.23
  -6   8   8   12.32    1.75
  -6  -8   8   12.93    1.78
  -6  -9  -3   28.11    2.55
  -6  -9  -1   60.44    4.17
  -6  -9   1   62.99    4.28
  -6   9   1   61.16    3.93
  -6   9   1   62.33    4.00
  -6   9   3   19.99    2.33
  -6  -9   7    1.27    0.73
  -6   9   7    3.21    0.84
  -6  -9   9    7.63    1.07
  -6 -10  -2   38.72    3.07
  -6  10   0   45.52    3.27
  -6 -10   0   50.46    3.74
  -6  10   0   47.96    3.38
  -6 -10   2   27.46    2.69
  -6  10   2   25.26    2.54
  -6  10   2   23.56    2.48
  -6  10   4    7.91    1.49
  -6 -10   6    4.28    1.25
  -6 -10   8    8.11    1.12
  -6 -10   8   11.26    1.39
  -6  11  -1   21.56    2.13
  -6 -11  -1   24.94    2.49
  -6 -11   1   17.88    2.18
  -6  11   1   21.27    2.27
  -6  11   1   17.16    2.07
  -6  11   3   14.99    1.94
  -6  11   5   40.81    3.22
  -6 -11   7   43.04    2.71
  -6 -12  -2   20.00    1.92
  -6  12  -2   19.44    1.92
  -6  12   0   21.57    2.11
  -6 -12   0   27.35    2.53
  -6  12   0   28.31    2.42
  -6  12   0   24.01    2.33
  -6  12   2   48.18    3.30
  -6 -12   2   42.31    3.15
  -6  12   4   71.60    3.93
  -6  13  -3   24.05    1.71
  -6 -13  -1    1.86    0.65
  -6  13  -1    2.19    0.65
  -6  13  -1    1.99    0.71
  -6  13  -1    1.47    0.58
  -6  13   1   40.56    2.80
  -6 -13   1   45.39    3.07
  -6  13   1   48.47    3.06
  -6  13   3   37.68    2.70
  -6 -13   7    7.54    0.89
  -6  14  -2   15.55    1.37
  -6 -14   0    9.75    1.30
  -6  14   0   10.54    1.29
  -6  14   0   11.25    1.38
  -6  14   2   10.94    1.36
  -6 -14   2    8.97    1.26
  -6 -14   6    6.92    0.85
  -6  15   1    5.00    0.81
  -6 -15   1    6.19    0.92
  -5   0   1    0.14    0.31
  -5   0   1    1.19    0.57
  -5   0   3    1.74    0.75
  -5   0   5    1.67    0.75
  -5   0   5   -0.14    0.35
  -5   0   7   -0.10    0.39
  -5   0   7   -0.17    0.42
  -5   0   7    0.15    0.41
  -5   0   9    0.20    0.41
  -5   0   9   -0.13    0.50
  -5   0   9   -0.14    0.47
  -5   0  11    0.34    0.38
  -5  -1  -2   40.27    3.47
  -5  -1   0   12.91    1.82
  -5   1   0   13.62    1.88
  -5  -1   2  141.31    5.74
  -5   1   2  140.42    6.12
  -5  -1   2  134.11    5.89
  -5   1   4  195.97    6.98
  -5  -1   4  205.37    6.96
  -5  -1   4  205.76    7.61
  -5   1   4  200.07    7.71
  -5   1   4  199.85    7.43
  -5  -1   6  139.20    4.90
  -5   1   6  125.23    4.68
  -5  -1   6  147.13    6.71
  -5   1   6  132.54    6.16
  -5  -1   6  124.87    5.41
  -5  -1   6  138.08    6.17
  -5  -1   8  228.73    7.96
  -5   1   8  232.51    7.04
  -5  -1   8  249.43    7.16
  -5   1   8  217.41    8.07
  -5  -1   8  229.11    7.74
  -5   1  10   32.81    2.18
  -5  -1  10   26.61    2.30
  -5  -1  10   29.10    2.39
  -5  -1  10   33.96    2.19
  -5   1  10   27.42    2.41
  -5  -2  -1  104.24    5.47
  -5   2  -1  110.23    5.57
  -5   2   1   27.55    2.69
  -5  -2   1   42.10    3.19
  -5   2   3  287.85    9.24
  -5  -2   5   39.28    3.07
  -5  -2   5   42.33    3.43
  -5   2   5   40.04    2.81
  -5  -2   5   39.69    2.41
  -5   2   5   41.03    3.24
  -5   2   7   45.12    3.66
  -5  -2   7   50.79    2.97
  -5   2   7   41.96    2.76
  -5   2   7   52.34    3.54
  -5  -2   7   39.68    3.07
  -5   2   9    4.62    1.18
  -5  -2   9    5.24    1.08
  -5  -2   9    4.82    0.98
  -5  -2   9    5.05    1.17
  -5  -2   9    3.50    0.98
  -5   2   9    4.76    0.97
  -5   2  11   23.86    1.57
  -5   2  11   20.24    1.73
  -5   3  -2  255.85    9.27
  -5  -3  -2  246.05    9.02
  -5   3   0  409.12   11.69
  -5  -3   0  404.65   11.46
  -5   3   0  410.70   11.29
  -5   3   2  185.29    7.40
  -5  -3   2  190.02    7.10
  -5   3   4  195.94    7.56
  -5  -3   4  192.30    7.26
  -5  -3   6  344.96    8.47
  -5  -3   6  325.79   10.54
  -5   3   6  331.62    9.50
  -5   3   6  318.25   10.39
  -5  -3   8   38.23    2.99
  -5   3   8   41.10    3.46
  -5  -3   8   38.77    2.99
  -5   3   8   38.54    2.67
  -5  -3  10   24.00    2.13
  -5  -3  10   23.31    2.00
  -5   3  10   20.45    2.11
  -5   3  10   23.83    1.82
  -5   4  -3    0.79    0.66
  -5  -4  -1  163.26    7.10
  -5   4  -1  154.03    6.85
  -5  -4   1  200.07    7.68
  -5   4   1  210.07    7.34
  -5  -4   3  382.16   10.41
  -5   4   3  398.55   10.91
  -5   4   3  362.15    9.78
  -5   4   5  435.43   12.19
  -5  -4   5  401.82   10.24
  -5   4   5  436.43   10.72
  -5  -4   5  417.30   11.81
  -5  -4   7  108.19    5.13
  -5  -4   7  108.89    5.83
  -5   4   7  114.35    5.37
  -5   4   7   91.48    4.19
  -5  -4   7  123.47    4.82
  -5   4   7   96.57    5.69
  -5  -4   9  101.19    4.86
  -5   4   9  111.49    4.46
  -5  -4   9  122.18    5.04
  -5  -4   9  125.28    5.15
  -5   4   9  101.36    5.36
  -5   4  11   19.05    1.33
  -5  -4  11   13.11    1.24
  -5   5  -2   12.27    2.06
  -5  -5   0  118.11    5.95
  -5   5   0  112.70    5.65
  -5   5   2   98.44    4.48
  -5  -5   2  104.89    5.38
  -5   5   2   96.74    4.42
  -5   5   4  120.46    5.59
  -5   5   4  124.30    6.10
  -5  -5   4  119.03    5.62
  -5   5   6  243.55    9.45
  -5   5   6  246.83    8.14
  -5  -5   6  250.29    7.93
  -5  -5   8  143.55    5.85
  -5   5   8  126.82    4.98
  -5   5   8  138.12    5.95
  -5  -5   8  147.51    6.70
  -5   5   8  118.27    6.20
  -5   5  10    9.05    1.11
  -5   5  10    8.68    1.30
  -5  -5  10    5.20    0.94
  -5  -6  -1   76.18    4.88
  -5   6  -1   72.35    4.85
  -5   6   1   13.77    1.67
  -5   6   1   18.38    1.91
  -5   6   3   36.37    3.20
  -5   6   3   36.27    2.82
  -5   6   3   36.93    2.95
  -5  -6   5  154.74    6.77
  -5  -6   5  159.58    5.94
  -5   6   5  174.13    7.69
  -5   6   5  168.91    6.33
  -5  -6   7   76.30    4.85
  -5  -6   7   90.40    4.62
  -5   6   7   80.49    4.53
  -5   6   9    5.65    1.12
  -5  -6   9    6.66    1.35
  -5   6   9    4.90    0.94
  -5   6   9    4.68    1.15
  -5  -6   9    5.23    1.07
  -5   7  -2  274.02   10.33
  -5   7   0  238.44    8.98
  -5   7   0  244.74    7.67
  -5   7   0  254.23    7.66
  -5   7   2   31.15    2.63
  -5   7   2   31.18    2.63
  -5   7   4  270.69    9.27
  -5   7   4  284.58    9.98
  -5  -7   4  256.72    9.84
  -5  -7   6  449.25   11.22
  -5   7   6  413.00   11.32
  -5   7   8   37.33    2.49
  -5   7   8   34.18    3.20
  -5  -7   8   37.20    2.71
  -5   7   8   45.27    3.23
  -5  -7   8   40.99    3.37
  -5  -7  10    2.99    0.76
  -5   7  10    3.81    0.66
  -5  -7  10    3.48    0.66
  -5  -8  -3   68.03    4.38
  -5  -8  -1  492.70   13.31
  -5   8  -1  499.26   11.84
  -5   8  -1  487.30   14.22
  -5  -8   1  341.82   10.31
  -5   8   1  329.64    9.35
  -5   8   1  337.40    9.58
  -5   8   3  410.32   11.35
  -5  -8   3  415.65   13.33
  -5   8   3  402.21   11.04
  -5   8   5  152.19    7.17
  -5  -8   5  157.29    5.96
  -5  -8   7   70.88    4.44
  -5   8   7   70.05    4.14
  -5  -8   9   30.70    2.52
  -5   8   9   34.72    2.50
  -5   8   9   28.00    1.90
  -5  -9  -2  152.63    6.81
  -5  -9   0   33.79    3.12
  -5   9   0   34.51    2.79
  -5   9   0   32.87    2.78
  -5   9   2  287.64    9.00
  -5  -9   2  291.70    9.30
  -5   9   2  281.55    8.86
  -5   9   4  163.05    7.15
  -5   9   6   93.52    4.79
  -5  -9   8   79.35    4.27
  -5  -9   8   72.70    4.02
  -5   9   8   84.98    4.19
  -5  -9  10   22.47    1.51
  -5  10  -1   60.86    3.71
  -5 -10  -1   60.63    4.20
  -5  10  -1   60.20    3.75
  -5 -10   1  129.35    6.15
  -5  10   1  135.36    5.83
  -5  10   1  134.93    5.92
  -5  10   3   26.79    2.61
  -5  10   3   31.19    2.87
  -5  10   7   72.42    3.99
  -5 -10   7   83.23    4.42
  -5  10   9   44.32    2.48
  -5 -10   9   40.24    2.35
  -5 -11  -2    2.44    0.90
  -5  11  -2    5.12    1.10
  -5 -11   0  104.14    5.53
  -5  11   0  110.50    5.27
  -5  11   0  111.16    5.18
  -5  11   2   68.69    4.18
  -5 -11   2   71.19    4.43
  -5  11   2   76.02    4.41
  -5  11   4   46.99    3.63
  -5  11   6   68.48    3.81
  -5 -11   6   58.73    3.71
  -5 -11   8   10.15    1.32
  -5  11   8   10.70    1.30
  -5 -11   8   11.81    1.40
  -5  12  -3    1.95    0.62
  -5 -12  -1    2.15    0.84
  -5  12  -1    2.44    0.81
  -5  12  -1    1.62    0.68
  -5 -12   1   11.12    1.79
  -5  12   1   14.28    1.89
  -5  12   1   15.94    1.97
  -5  12   1   13.65    1.95
  -5  12   3    6.61    1.33
  -5  12   3    9.64    1.57
  -5 -12   7   16.42    1.67
  -5 -12   7   15.13    1.66
  -5  12   7   16.66    1.65
  -5  13  -4    2.41    0.68
  -5 -13  -2   12.47    1.65
  -5  13  -2   11.62    1.68
  -5  13  -2   11.83    1.46
  -5  13  -2   15.12    1.69
  -5  13   0   17.93    1.97
  -5 -13   0   14.69    1.99
  -5  13   0   18.74    2.05
  -5  13   0   19.54    2.26
  -5  13   2    0.66    0.47
  -5 -13   2    0.58    0.60
  -5  13   2    1.57    0.70
  -5 -13   8    1.13    0.38
  -5  14  -3   20.47    1.81
  -5  14  -3   19.73    1.59
  -5 -14  -1    5.35    1.10
  -5  14  -1    4.17    0.91
  -5  14  -1    5.70    1.07
  -5  14  -1    5.62    1.19
  -5  14   1   79.09    4.07
  -5  14   1   85.22    4.19
  -5 -14   1   81.06    4.36
  -5  14   1   77.12    4.31
  -5 -14   7   27.20    1.69
  -5 -15  -2   41.77    2.33
  -5  15  -2   45.49    2.65
  -5  15  -2   41.78    2.29
  -5  15  -2   38.44    2.22
  -5  15   0   32.94    2.33
  -5  15   0   33.01    2.33
  -5 -15   0   36.06    2.59
  -5  15   0   36.43    2.69
  -5  15   2   24.38    2.04
  -5 -15   2   24.52    2.16
  -5 -15   6   56.84    2.42
  -5 -16  -1   15.59    1.37
  -5  16  -1   14.94    1.30
  -5  16  -1   16.70    1.36
  -5  16  -1   14.48    1.41
  -5 -16   1   13.41    1.45
  -5  16   1   11.99    1.27
  -5  16   1   11.51    1.25
  -5  16   1   12.30    1.39
  -4   0   0  469.49   10.88
  -4   0   2  328.80    8.09
  -4   0   2  322.73    8.60
  -4   0   6  227.34    7.60
  -4   0   6  243.17    7.30
  -4   0   8  139.28    6.01
  -4   0   8  134.82    5.18
  -4   0  10   63.67    3.59
  -4   0  10   59.16    3.03
  -4   0  10   60.32    3.27
  -4   1  -3  126.91    5.77
  -4   1  -1  387.49    9.90
  -4   1   1  588.74   12.80
  -4  -1   1  607.02   12.55
  -4  -1   1  589.78   12.64
  -4  -1   3  377.93    9.45
  -4   1   3  379.16    9.63
  -4  -1   7  167.73    5.62
  -4   1   7  183.80    6.95
  -4   1   7  183.14    6.61
  -4  -1   7  157.38    6.23
  -4   1   7  151.14    5.43
  -4   1   7  160.16    6.37
  -4   1   9   17.19    1.79
  -4   1   9   17.88    2.08
  -4  -1   9   16.72    1.89
  -4  -1   9   18.94    2.09
  -4  -1   9   15.57    1.68
  -4  -1  11    6.20    0.94
  -4   1  11    6.44    1.02
  -4   1  11    5.49    0.82
  -4   2  -2   50.30    3.43
  -4  -2  -2   53.17    3.45
  -4   2   0   22.29    1.99
  -4   2   0   23.71    2.17
  -4  -2   0   24.32    2.14
  -4   2   2  252.39    7.11
  -4  -2   2  246.90    7.09
  -4   2   4  477.02   11.56
  -4  -2   6   16.29    1.80
  -4  -2   6   15.94    1.54
  -4   2   6   20.10    2.02
  -4  -2   6   18.01    2.03
  -4   2   6   20.29    2.17
  -4  -2   8   38.35    2.61
  -4   2   8   35.55    3.04
  -4   2   8   38.56    3.04
  -4  -2   8   36.22    2.92
  -4  -2   8   34.53    2.72
  -4   2   8   30.12    2.41
  -4   2  10   15.37    1.67
  -4   2  10   14.12    1.53
  -4  -2  10   20.38    1.96
  -4  -2  10   14.78    1.66
  -4   2  10   17.98    1.90
  -4  -2  10   18.83    1.65
  -4   3  -3   81.95    4.84
  -4   3  -1  122.81    5.38
  -4  -3  -1  132.17    5.45
  -4  -3   1   22.45    2.04
  -4   3   1   19.20    1.79
  -4  -3   3   43.41    2.75
  -4   3   3   52.02    3.18
  -4  -3   3   46.11    3.07
  -4  -3   5    5.99    0.91
  -4   3   5    8.85    1.53
  -4  -3   5    5.58    1.11
  -4  -3   5    6.06    1.20
  -4   3   5    8.81    1.30
  -4  -3   7  208.19    6.24
  -4  -3   7  187.37    6.76
  -4  -3   7  185.04    6.63
  -4  -3   7  192.92    7.19
  -4   3   7  205.61    7.20
  -4   3   9  185.16    6.99
  -4  -3   9  164.33    6.24
  -4  -3   9  183.00    6.64
  -4   3   9  166.55    5.94
  -4   3  11    0.07    0.24
  -4   3  11    0.31    0.37
  -4  -3  11    0.07    0.40
  -4   4  -2  361.86   10.58
  -4  -4  -2  344.07   10.00
  -4  -4   0  535.84   12.39
  -4   4   0  513.00   12.04
  -4  -4   2   19.92    1.97
  -4   4   2   19.56    1.90
  -4  -4   2   18.73    1.86
  -4  -4   4  204.70    7.75
  -4  -4   4  202.43    7.42
  -4   4   4  221.27    7.57
  -4   4   6  199.88    7.81
  -4  -4   6  201.45    8.61
  -4  -4   6  187.32    6.50
  -4   4   6  213.10    7.10
  -4   4   6  200.13    6.98
  -4  -4   6  217.52    6.20
  -4   4   6  224.02    7.05
  -4  -4   8   45.32    3.16
  -4  -4   8   44.84    2.79
  -4   4   8   35.51    3.07
  -4  -4   8   42.68    3.10
  -4  -4   8   43.16    3.40
  -4   4   8   40.24    3.17
  -4  -4  10   14.29    1.56
  -4   4  10   12.59    1.54
  -4   4  10   13.54    1.48
  -4   5  -3  203.76    8.21
  -4   5  -1  219.14    7.74
  -4  -5  -1  217.74    7.60
  -4   5   1  364.39    9.40
  -4  -5   1  347.05    9.66
  -4  -5   3  871.51   18.75
  -4  -5   3  845.46   17.68
  -4   5   3  878.69   17.69
  -4   5   5   14.51    2.02
  -4  -5   5   12.22    1.51
  -4   5   5   13.40    1.67
  -4  -5   5   11.03    2.03
  -4  -5   5   14.23    2.07
  -4  -5   7  483.45   10.48
  -4   5   7  458.51   11.50
  -4   5   7  430.68   11.59
  -4  -5   7  421.46   11.68
  -4  -5   7  430.80   11.03
  -4   5   7  409.04   11.31
  -4  -5   7  390.32   13.88
  -4  -5   9  116.39    5.02
  -4   5   9  121.02    4.93
  -4   5  11    3.92    0.70
  -4  -5  11    4.42    0.70
  -4   5  11    5.24    0.84
  -4   6  -2  348.85   10.95
  -4  -6   0  469.72   12.00
  -4  -6   2   77.96    4.25
  -4   6   2   85.66    4.39
  -4  -6   4   85.14    4.44
  -4   6   4   91.05    5.02
  -4  -6   4   88.30    5.70
  -4  -6   4   87.51    3.87
  -4  -6   4   89.59    5.03
  -4   6   4   90.58    4.69
  -4  -6   6  202.23    6.82
  -4  -6   6  183.00    9.29
  -4   6   6  187.88    6.97
  -4   6   6  180.03    7.78
  -4   6   6  201.86    7.10
  -4   6   6  217.77    7.09
  -4  -6   8  123.93    5.84
  -4   6   8  113.47    5.50
  -4   6  10   54.25    2.87
  -4  -6  10   56.87    2.85
  -4  -6  10   58.96    3.24
  -4   6  10   52.43    3.04
  -4   7  -3   29.97    3.23
  -4   7  -1  536.77   11.40
  -4   7   1  329.10    8.28
  -4   7   1  324.91    8.39
  -4  -7   3  333.15   11.44
  -4   7   3  377.33   10.89
  -4   7   3  360.78    9.53
  -4  -7   3  348.28    9.76
  -4   7   3  364.36    9.86
  -4  -7   3  358.05   10.75
  -4   7   5  788.94   18.23
  -4  -7   5  778.42   18.52
  -4  -7   5  806.97   15.69
  -4   7   5  756.14   16.05
  -4   7   7   95.47    5.07
  -4   7   7   99.96    5.08
  -4  -7   7   99.83    5.24
  -4  -7   9    1.46    0.74
  -4   7   9    1.21    0.63
  -4  -7   9    0.89    0.48
  -4   8  -2   31.40    2.41
  -4  -8  -2   33.86    3.01
  -4  -8   0  309.45    9.27
  -4   8   0  303.87    8.30
  -4   8   0  297.91    8.09
  -4   8   2  284.98    8.16
  -4   8   2  288.11    9.30
  -4   8   2  276.46    8.07
  -4  -8   4   30.35    3.68
  -4  -8   4   33.95    3.00
  -4   8   4   34.77    3.30
  -4  -8   4   33.25    2.50
  -4  -8   4   28.07    3.11
  -4  -8   6   10.71    1.71
  -4   8   6   10.74    1.70
  -4   8   8   28.66    2.72
  -4   8   8   31.53    3.16
  -4  -8   8   32.20    2.84
  -4   8   8   32.41    2.82
  -4  -8   8   25.46    2.46
  -4   8  10    4.22    0.84
  -4  -8  10    4.26    0.84
  -4   8  10    5.14    0.81
  -4  -9  -1    0.15    0.47
  -4   9  -1   -0.11    0.44
  -4   9   1  148.72    5.59
  -4  -9   1  157.97    6.36
  -4   9   1  157.40    5.91
  -4   9   3   21.02    2.29
  -4   9   3   17.38    2.04
  -4   9   3   21.29    2.59
  -4  -9   3   18.16    2.20
  -4  -9   3   13.61    2.36
  -4  -9   3   16.88    2.38
  -4  -9   5  229.11    9.60
  -4  -9   5  232.65    8.71
  -4   9   5  222.63    7.73
  -4   9   5  234.03    9.32
  -4  -9   7   12.89    1.87
  -4   9   7   10.27    1.67
  -4   9   9    5.71    1.12
  -4  -9   9    5.50    1.06
  -4  10  -2    8.25    1.40
  -4  10  -2   10.83    1.53
  -4 -10  -2    9.53    1.66
  -4 -10   0  168.13    6.94
  -4  10   0  171.66    6.25
  -4  10   0  174.21    6.42
  -4  10   2  140.63    5.82
  -4 -10   2  140.14    6.07
  -4  10   2  140.93    5.78
  -4 -10   4    7.72    1.75
  -4 -10   4    9.05    2.12
  -4  10   4    8.05    1.72
  -4 -10   4    9.43    1.71
  -4 -10   6   10.00    1.64
  -4  10   6   10.66    1.66
  -4  10   8   51.51    3.85
  -4  10   8   54.81    3.36
  -4  10   8   54.80    3.48
  -4 -10   8   46.47    3.11
  -4 -10   8   48.58    3.17
  -4 -10  10    9.58    0.96
  -4  11  -3  131.21    5.31
  -4  11  -1   99.57    4.72
  -4 -11  -1   97.75    5.30
  -4  11  -1   95.83    4.77
  -4  11   1   37.10    2.84
  -4 -11   1   36.07    3.15
  -4  11   1   30.95    2.89
  -4  11   1   34.32    2.84
  -4  11   3   11.61    1.74
  -4 -11   3    9.95    1.78
  -4  11   5   41.60    3.20
  -4 -11   5   42.80    3.66
  -4  11   7   38.18    2.94
  -4 -11   7   39.73    2.94
  -4  11   7   43.35    3.56
  -4 -11   7   36.03    2.83
  -4  11   9    2.97    0.57
  -4 -11   9    3.16    0.71
  -4 -11   9    4.05    0.73
  -4  11   9    4.15    0.80
  -4  12  -4   16.35    1.72
  -4 -12  -2   79.75    4.66
  -4  12  -2   84.32    4.26
  -4  12  -2   88.53    4.45
  -4  12   0  217.96    7.54
  -4  12   0  225.36    7.45
  -4  12   0  226.65    8.36
  -4 -12   0  203.75    7.93
  -4  12   2  219.69    7.68
  -4 -12   2  229.02    8.23
  -4  12   2  231.39    7.76
  -4 -12   4  271.35    9.55
  -4  12   6  110.81    5.10
  -4  12   8   10.94    1.52
  -4 -12   8   10.98    1.33
  -4  12   8   10.55    1.32
  -4 -12   8   11.70    1.29
  -4  13  -3   13.90    1.90
  -4  13  -3   13.24    1.57
  -4  13  -3   11.97    1.52
  -4  13  -1   27.11    2.41
  -4  13  -1   28.78    2.55
  -4 -13  -1   25.67    2.66
  -4  13  -1   21.63    2.53
  -4 -13   1  119.16    5.80
  -4  13   1  113.50    5.27
  -4  13   1  107.41    5.02
  -4  13   1  118.53    5.93
  -4 -13   3  131.27    6.27
  -4 -13   5    8.38    1.60
  -4  13   7   23.52    2.24
  -4 -13   7   20.19    1.82
  -4  13   7   21.93    1.92
  -4 -13   7   21.73    1.93
  -4  14  -4   19.95    1.66
  -4  14  -2    2.54    0.76
  -4  14  -2    4.40    1.13
  -4  14  -2    3.58    0.88
  -4 -14  -2    3.20    0.92
  -4  14   0   27.49    2.37
  -4 -14   0   30.26    2.80
  -4  14   0   26.71    2.49
  -4  14   0   24.51    2.66
  -4 -14   2   20.92    2.33
  -4  14   2   20.05    2.34
  -4  14   2   20.22    2.13
  -4 -14   4   41.63    3.32
  -4  14   6   74.99    3.56
  -4  14   6   75.88    3.97
  -4 -14   6   73.35    3.53
  -4  15  -3   11.86    1.33
  -4  15  -3   11.27    1.27
  -4  15  -3   11.80    1.47
  -4 -15  -1    2.24    0.78
  -4  15  -1    2.55    0.76
  -4  15  -1    2.60    0.78
  -4  15  -1    3.10    1.06
  -4  15   1    8.25    1.29
  -4  15   1    8.55    1.35
  -4  15   1    8.64    1.55
  -4 -15   1    9.34    1.55
  -4 -15   3    9.40    1.46
  -4 -15   3    9.28    1.53
  -4  16  -2   28.02    2.20
  -4  16  -2   28.25    1.96
  -4  16  -2   26.34    1.86
  -4 -16   0   13.41    1.62
  -4  16   0   15.39    1.86
  -4  16   0   11.98    1.44
  -4  16   0   14.30    1.51
  -4  16   2    4.76    1.04
  -4 -16   2    5.17    1.04
  -4 -16   6    2.65    0.56
  -4 -17  -1   72.76    3.11
  -4  17  -1   72.49    3.32
  -4  17  -1   70.02    2.85
  -4  17  -1   75.37    3.02
  -4  17   1   43.18    2.66
  -4 -17   1   43.08    2.59
  -3   0  -3    0.31    0.39
  -3   0  -1    0.32    0.37
  -3   0  -1   -0.07    0.25
  -3   0   1    0.89    0.41
  -3   0   3   -0.08    0.27
  -3   0   7    0.12    0.34
  -3   0   7    0.10    0.32
  -3   0   7   -0.28    0.37
  -3   0   9    0.12    0.44
  -3   0   9    0.57    0.48
  -3   0   9   -0.21    0.29
  -3   0   9   -0.13    0.45
  -3   0   9    0.12    0.38
  -3   0  11   -0.09    0.44
  -3   1  -2  182.88    5.86
  -3   1   0  152.90    4.76
  -3  -1   0  171.68    5.00
  -3  -1   2  869.62   14.48
  -3  -1   2  832.29   14.85
  -3   1   2  864.51   14.82
  -3  -1   2  856.73   13.99
  -3   1   4 1111.88   19.08
  -3  -1   4 1062.85   18.72
  -3  -1   6  278.03    7.80
  -3   1   6  309.85    7.99
  -3  -1   6  262.66    6.90
  -3   1   6  323.99    8.50
  -3  -1   6  296.10    9.12
  -3  -1   8   86.37    5.29
  -3  -1   8   72.74    3.86
  -3  -1   8   80.00    4.06
  -3  -1   8   84.40    4.40
  -3  -1   8   76.86    3.74
  -3   1   8   88.92    4.48
  -3   1   8   69.52    3.65
  -3   1   8   93.93    4.46
  -3  -1   8   93.84    4.38
  -3   1  10   63.68    3.44
  -3   1  10   56.70    3.42
  -3  -1  10   74.91    3.87
  -3  -1  10   62.30    3.27
  -3  -1  10   70.40    3.68
  -3   2  -3  563.38   12.72
  -3   2  -1  545.06   11.39
  -3  -2  -1  553.59   11.22
  -3  -2   1  423.50    8.94
  -3   2   1  407.13    8.54
  -3   2   1  434.11    8.66
  -3  -2   1  422.60    8.54
  -3   2   3  778.49   14.40
  -3  -2   3  755.77   14.12
  -3  -2   3  779.80   14.65
  -3  -2   5  182.45    6.55
  -3   2   5  181.26    6.23
  -3  -2   7  143.61    6.85
  -3  -2   7  137.17    5.47
  -3   2   7  132.84    5.44
  -3   2   7  129.02    5.38
  -3  -2   7  127.01    4.72
  -3   2   7  147.25    5.65
  -3   2   7  146.63    5.94
  -3   2   7  164.00    5.70
  -3  -2   9   54.24    3.43
  -3   2   9   50.41    3.36
  -3   2   9   53.12    3.38
  -3  -2   9   58.77    3.55
  -3  -2   9   49.01    3.15
  -3   2   9   48.62    3.08
  -3  -2  11   13.19    1.30
  -3   2  11   13.04    1.49
  -3   3  -2  273.47    7.93
  -3  -3  -2  272.64    7.56
  -3  -3   0 2149.73   32.43
  -3  -3   2  285.47    7.23
  -3   3   2  298.70    7.26
  -3  -3   2  282.73    6.99
  -3  -3   4 1215.11   21.61
  -3   3   4 1227.61   21.22
  -3  -3   4 1175.38   21.61
  -3  -3   6  185.57    6.07
  -3   3   6  205.19    6.59
  -3  -3   6  174.36    6.21
  -3  -3   6  190.17    5.99
  -3   3   6  202.42    6.71
  -3  -3   6  196.11    7.77
  -3  -3   6  185.07    5.44
  -3   3   6  219.91    6.67
  -3  -3   8  124.43    5.13
  -3  -3   8   99.51    4.65
  -3  -3   8   97.56    4.92
  -3   3   8  104.46    4.93
  -3  -3   8  120.70    5.25
  -3  -3   8  136.96    5.45
  -3   3   8  124.74    5.47
  -3  -3   8  111.77    6.15
  -3  -3  10   44.09    2.69
  -3   3  10   50.26    3.23
  -3   3  10   42.31    2.70
  -3  -4  -1  221.25    6.54
  -3   4   1  575.54   11.14
  -3  -4   1  557.83   11.02
  -3  -4   3  263.08    7.55
  -3   4   3  269.34    7.50
  -3  -4   3  267.17    7.93
  -3  -4   5   83.99    4.56
  -3   4   5   84.17    4.34
  -3  -4   5   83.50    4.81
  -3  -4   7  229.09    9.57
  -3   4   7  240.96    8.04
  -3   4   7  246.40    7.77
  -3   4   7  237.48    8.56
  -3  -4   7  225.84    7.62
  -3  -4   7  246.79    7.38
  -3  -4   7  232.71    7.34
  -3  -4   7  232.80    6.52
  -3   4   7  225.72    7.63
  -3   4   9   48.56    3.35
  -3  -4   9   43.83    3.10
  -3  -4   9   51.97    3.32
  -3   4  11   23.20    1.96
  -3  -4  11   28.38    1.80
  -3  -5   0 1860.42   29.40
  -3   5   2  527.70   11.40
  -3  -5   4  182.17    7.29
  -3  -5   4  172.15    6.52
  -3   5   4  172.60    6.38
  -3   5   6   45.35    3.10
  -3  -5   6   41.90    2.99
  -3   5   6   47.44    3.10
  -3  -5   6   47.49    4.11
  -3   5   6   47.32    3.20
  -3  -5   6   45.29    2.81
  -3   5   6   40.70    3.23
  -3  -5   6   47.95    3.79
  -3  -5   6   48.16    2.61
  -3  -5   6   47.79    2.93
  -3  -5   8   87.23    4.32
  -3  -5   8   95.05    4.93
  -3   5   8   94.85    5.69
  -3  -5   8  106.47    4.86
  -3   5   8   88.83    4.86
  -3   5   8  101.63    4.97
  -3   5   8  101.06    5.24
  -3  -5  10   34.07    2.42
  -3   5  10   27.61    2.46
  -3  -5  10   33.43    2.24
  -3   5  10   30.85    2.34
  -3  -6  -1 1373.00   23.68
  -3   6   1  370.55    9.07
  -3  -6   1  376.15    9.13
  -3  -6   3  135.66    6.19
  -3   6   3  148.84    5.78
  -3  -6   3  146.42    5.91
  -3   6   5   18.69    1.96
  -3   6   5   18.44    1.83
  -3  -6   5   17.72    2.05
  -3  -6   5   21.01    1.87
  -3   6   5   21.51    2.36
  -3  -6   5   16.38    2.18
  -3  -6   5   18.19    2.55
  -3   6   5   16.27    1.80
  -3   6   7   18.20    2.18
  -3  -6   7   18.68    1.94
  -3   6   7   17.94    2.44
  -3  -6   7   14.37    2.54
  -3  -6   7   17.08    2.08
  -3  -6   7   18.57    1.96
  -3   6   7   16.18    2.04
  -3   6   7   19.44    2.14
  -3  -6   9   42.40    2.78
  -3  -6   9   39.96    3.02
  -3  -6  11    1.91    0.52
  -3   6  11    1.68    0.49
  -3  -6  11    2.62    0.54
  -3   6  11    1.73    0.58
  -3   7   2   46.29    3.15
  -3  -7   2   49.02    3.25
  -3  -7   4  309.03   10.88
  -3  -7   4  303.92    9.73
  -3  -7   4  296.05    8.85
  -3  -7   4  305.71    7.78
  -3   7   4  308.49    9.56
  -3  -7   6  116.18    7.03
  -3   7   6  110.14    5.97
  -3  -7   6  111.16    5.19
  -3   7   6  120.62    5.51
  -3   7   6  109.89    4.95
  -3   7   6  110.93    5.24
  -3  -7   6  104.32    6.10
  -3  -7   8   16.38    1.99
  -3   7   8   17.58    2.22
  -3  -7   8   13.20    1.63
  -3  -7   8   18.33    2.17
  -3   7   8   16.93    2.17
  -3   7   8   17.41    2.09
  -3   7   8   16.87    2.55
  -3   7  10    6.34    1.07
  -3  -7  10    7.32    0.99
  -3  -7  10    5.26    0.95
  -3  -8  -1   64.82    3.69
  -3   8   1  156.29    6.01
  -3   8   3  428.54   11.63
  -3  -8   3  408.32   12.48
  -3   8   5  205.60    8.28
  -3  -8   5  200.52    8.55
  -3  -8   5  195.91    7.76
  -3   8   5  211.05    7.30
  -3  -8   5  224.34    9.88
  -3  -8   7  179.34    6.98
  -3   8   7  176.81    7.12
  -3   8   7  174.49    7.07
  -3   8   7  156.93    7.96
  -3   8   7  185.87    6.83
  -3  -8   9   35.29    2.63
  -3   8   9   37.03    2.75
  -3   8   9   34.27    2.89
  -3   8   9   39.32    3.11
  -3  -9  -2   82.39    4.48
  -3  -9   0   30.30    2.54
  -3   9   0   29.27    2.16
  -3  -9   2  540.43   13.66
  -3   9   2  520.61   11.66
  -3   9   2  533.65   11.76
  -3  -9   2  515.44   12.44
  -3  -9   2  524.39   12.06
  -3   9   2  535.32   13.46
  -3  -9   4   84.77    5.35
  -3  -9   4   85.49    5.81
  -3   9   4   81.74    5.07
  -3  -9   4   85.75    4.85
  -3   9   6  148.43    6.35
  -3   9   6  160.93    8.04
  -3  -9   6  153.34    6.38
  -3   9   6  169.50    6.79
  -3  -9   6  174.28    7.82
  -3  -9   6  162.48    8.22
  -3   9   8  165.16    6.19
  -3  -9   8  150.75    6.06
  -3   9   8  168.22    6.75
  -3   9   8  164.67    6.79
  -3   9   8  151.53    7.82
  -3  -9   8  150.80    6.01
  -3  -9  10   10.00    1.11
  -3   9  10   11.26    1.21
  -3 -10  -1  164.60    6.53
  -3  10   1  411.42    9.86
  -3 -10   1  399.91   10.67
  -3  10   1  420.16   10.08
  -3 -10   3   68.97    4.30
  -3  10   3   74.96    4.89
  -3 -10   3   68.78    5.01
  -3 -10   5   84.89    5.77
  -3  10   5   88.07    4.67
  -3 -10   5   81.56    5.14
  -3  10   5   79.64    5.34
  -3 -10   5   73.42    5.72
  -3  10   7   89.67    5.98
  -3 -10   7   73.89    4.23
  -3 -10   7   77.65    4.35
  -3  10   7   75.68    4.55
  -3  10   7   79.86    4.53
  -3 -10   9    5.11    0.91
  -3  10   9    6.10    1.14
  -3  10   9    6.65    1.21
  -3 -10   9    5.60    1.01
  -3 -11  -2   65.11    4.14
  -3  11   0   52.03    3.14
  -3 -11   0   47.39    3.45
  -3 -11   2   43.54    3.86
  -3 -11   2   50.33    3.51
  -3 -11   2   45.24    3.49
  -3 -11   2   43.06    3.69
  -3  11   2   49.00    3.56
  -3  11   2   44.35    3.76
  -3 -11   2   44.72    3.86
  -3  11   2   47.71    3.17
  -3  11   4  113.32    6.44
  -3 -11   4  121.66    6.18
  -3 -11   4  115.33    6.99
  -3 -11   4  113.87    6.70
  -3 -11   6  227.62    9.16
  -3  11   6  220.42    9.58
  -3  11   6  216.89    7.84
  -3  11   8   16.68    1.88
  -3 -11   8   13.62    1.58
  -3  11   8   14.08    1.82
  -3 -11   8   12.04    1.57
  -3  11   8   13.73    2.16
  -3  12  -5    1.81    0.63
  -3  12  -3   32.66    2.59
  -3 -12  -1    4.98    1.22
  -3  12  -1    6.17    1.21
  -3  12   1  171.54    7.15
  -3 -12   1  177.53    7.01
  -3 -12   1  169.03    7.81
  -3  12   1  175.92    6.24
  -3  12   1  177.00    6.46
  -3 -12   3   45.89    3.72
  -3 -12   5  147.49    7.07
  -3  12   7   82.86    4.44
  -3  12   7   96.75    5.72
  -3  12   7   86.80    4.32
  -3 -12   7   81.27    4.05
  -3 -12   7   87.83    4.32
  -3  12   9    2.33    0.59
  -3 -12   9    2.55    0.60
  -3  13  -4    1.89    0.70
  -3  13  -2   21.69    2.14
  -3 -13  -2   19.37    2.28
  -3  13  -2   21.68    2.56
  -3  13   0  210.30    7.20
  -3  13   0  212.71    6.98
  -3 -13   0  212.11    7.91
  -3  13   0  204.22    8.13
  -3 -13   2  204.78    7.71
  -3  13   2  197.41    7.87
  -3 -13   2  201.63    7.95
  -3 -13   4   13.66    2.10
  -3  13   6   22.98    2.76
  -3 -13   6   23.36    2.21
  -3  13   6   21.81    2.21
  -3  13   8    1.11    0.47
  -3  13   8    0.80    0.42
  -3  13   8    1.70    0.68
  -3 -13   8    1.68    0.53
  -3  14  -5   60.34    2.91
  -3  14  -3  126.17    5.15
  -3  14  -3  131.10    5.97
  -3  14  -3  119.29    4.87
  -3  14  -1   30.15    2.57
  -3  14  -1   31.99    2.54
  -3 -14  -1   28.78    2.78
  -3  14  -1   26.59    2.84
  -3 -14   1  132.06    6.11
  -3  14   1  135.70    6.52
  -3  14   1  140.94    5.70
  -3 -14   3   80.44    4.54
  -3 -14   3   79.40    4.86
  -3 -14   5  102.67    4.61
  -3 -14   5  113.60    5.73
  -3  14   7   71.61    3.44
  -3 -14   7   68.10    3.22
  -3 -14   7   68.99    3.24
  -3  15  -4   24.47    1.87
  -3  15  -4   26.76    1.99
  -3  15  -2   28.25    2.25
  -3 -15  -2   26.88    2.46
  -3  15  -2   30.70    2.85
  -3  15  -2   33.33    2.52
  -3  15   0   24.52    2.27
  -3 -15   0   23.31    2.45
  -3  15   0   24.56    2.68
  -3 -15   2   13.10    1.83
  -3  15   2   14.63    2.04
  -3 -15   2   15.99    2.10
  -3 -15   4   16.88    2.14
  -3 -15   6   29.82    2.17
  -3  15   6   32.74    2.61
  -3 -15   6   27.12    1.98
  -3  15   6   27.73    2.11
  -3  16  -3   55.89    2.88
  -3  16  -3   52.16    2.69
  -3  16  -3   56.91    3.23
  -3 -16  -1   64.79    3.70
  -3  16  -1   66.62    4.07
  -3  16  -1   60.66    3.20
  -3  16  -1   63.27    3.40
  -3 -16   1   60.13    3.71
  -3  16   1   57.55    3.83
  -3 -16   3   85.20    4.16
  -3 -16   3   79.52    4.42
  -3  16   5   40.27    2.77
  -3 -16   5   41.95    2.51
  -3  17  -2    6.25    0.89
  -3  17  -2    7.59    1.17
  -3  17  -2    6.65    0.98
  -3 -17   0   11.29    1.46
  -3  17   0   11.45    1.35
  -3  17   0   11.88    1.61
  -3 -17   2   36.94    2.58
  -3 -17   2   36.27    2.69
  -3 -17   4   61.32    2.83
  -3 -17   4   65.97    3.41
  -3 -18  -1   28.30    1.84
  -3  18  -1   27.23    1.69
  -3 -18   1    0.64    0.39
  -3 -18   3    2.40    0.61
  -2   0  -2    5.44    0.82
  -2   0   0 1823.09   26.09
  -2   0   0 1823.10   26.18
  -2   0   2 1204.68   17.78
  -2   0   2 1221.14   17.51
  -2   0   2 1195.28   18.26
  -2   0   2 1221.57   18.43
  -2   0   4  166.48    5.09
  -2   0   6  524.98   12.69
  -2   0   8  171.95    6.15
  -2   0   8  173.39    6.28
  -2   0   8  148.07    5.48
  -2   0   8  144.05    5.75
  -2   0   8  169.87    7.19
  -2   0   8  162.55    6.00
  -2   0  10   24.23    2.23
  -2   0  10   23.62    1.93
  -2   0  10   23.84    2.17
  -2   0  10   19.91    2.04
  -2   1  -3  218.90    6.08
  -2   1  -1 1634.59   24.34
  -2  -1  -1 1631.14   23.73
  -2  -1  -1 1633.10   24.11
  -2  -1   1 2723.81   36.95
  -2  -1   1 2682.55   37.17
  -2   1   1 2646.37   36.88
  -2  -1   1 2731.05   36.90
  -2   1   1 2606.93   36.63
  -2  -1   3  215.08    5.45
  -2   1   3  220.56    5.44
  -2   1   3  209.51    5.07
  -2  -1   3  212.80    5.63
  -2  -1   5  453.49   10.88
  -2   1   5  474.53   10.65
  -2  -1   7   85.49    4.08
  -2   1   7   79.45    3.91
  -2  -1   7   73.78    3.68
  -2  -1   7   83.80    3.93
  -2   1   7   79.29    3.68
  -2  -1   7   71.20    3.60
  -2   1   7   89.32    4.40
  -2  -1   7   74.86    3.75
  -2   1   7   89.07    4.09
  -2   1   7   79.00    4.50
  -2  -1   7   80.43    4.71
  -2  -1   9   71.40    3.98
  -2   1   9   56.83    3.62
  -2  -1   9   69.28    3.94
  -2  -1   9   69.89    3.81
  -2  -1   9   63.06    3.44
  -2   1   9   63.63    3.37
  -2  -1   9   66.25    3.81
  -2   1   9   73.49    4.07
  -2  -1  11   19.31    1.49
  -2   1  11   20.32    1.82
  -2  -2   0 4021.25   53.71
  -2   2   0 4007.37   53.84
  -2  -2   0 3995.45   54.49
  -2  -2   2  114.84    3.66
  -2  -2   2  118.41    3.54
  -2   2   2  113.65    3.61
  -2  -2   2  114.86    3.28
  -2  -2   4 1455.32   23.95
  -2  -2   4 1489.87   24.17
  -2   2   4 1500.42   23.61
  -2  -2   6   69.54    4.20
  -2  -2   8  136.67    6.62
  -2  -2   8  145.84    5.71
  -2  -2   8  153.95    5.85
  -2   2   8  147.35    5.87
  -2  -2   8  151.99    5.91
  -2   2   8  146.91    6.18
  -2  -2   8  139.25    5.63
  -2  -2   8  140.13    5.43
  -2   2   8  159.56    5.98
  -2  -2  10   28.21    2.12
  -2   2  10   25.85    2.29
  -2  -2  10   35.31    2.75
  -2  -2  10   29.41    2.37
  -2  -2  10   34.77    2.61
  -2  -3  -1 2109.08   30.66
  -2  -3   1 1921.08   27.73
  -2   3   1 1928.78   27.81
  -2  -3   1 1910.27   27.85
  -2  -3   3  136.83    4.63
  -2   3   3  140.95    4.46
  -2   3   3  134.81    4.42
  -2  -3   3  135.54    4.53
  -2  -3   5  385.36   10.22
  -2  -3   5  361.94    9.48
  -2   3   5  390.14    9.85
  -2  -3   7   50.22    4.04
  -2  -3   7   53.14    3.15
  -2   3   7   49.64    3.35
  -2   3   7   59.04    3.99
  -2  -3   7   56.35    3.18
  -2  -3   7   46.36    2.91
  -2  -3   7   41.11    2.90
  -2   3   7   51.55    3.27
  -2  -3   7   52.46    3.17
  -2   3   7   53.71    3.18
  -2  -3   7   49.99    3.75
  -2  -3   9    2.18    0.72
  -2  -3   9    3.88    1.03
  -2   3   9    3.50    0.95
  -2  -3   9    3.52    0.94
  -2  -3   9    2.97    0.88
  -2  -3   9    2.57    0.84
  -2   3   9    4.53    1.11
  -2   3  11    2.52    0.70
  -2  -3  11    3.35    0.69
  -2  -4  -2  113.52    3.96
  -2  -4   0  264.62    5.80
  -2  -4   0  264.27    6.25
  -2   4   0  272.77    5.95
  -2   4   2  463.77    9.46
  -2   4   2  461.58    9.10
  -2  -4   2  458.32    9.49
  -2  -4   4  339.95    8.75
  -2   4   4  337.02    8.50
  -2  -4   4  357.82    9.36
  -2   4   4  346.91    8.77
  -2  -4   6   50.97    2.84
  -2   4   6   55.60    2.97
  -2  -4   6   54.43    2.89
  -2   4   6   52.97    3.19
  -2  -4   6   52.13    2.96
  -2  -4   6   43.56    2.90
  -2   4   6   50.90    3.21
  -2   4   6   49.69    3.07
  -2   4   6   46.45    2.95
  -2   4   6   49.22    3.43
  -2  -4   6   50.59    3.82
  -2   4   6   57.72    3.02
  -2  -4   8  198.26    6.74
  -2  -4   8  208.18    6.99
  -2   4   8  188.11    6.58
  -2  -4   8  156.06    5.85
  -2  -4   8  195.30    6.84
  -2   4   8  165.22    6.58
  -2   4   8  170.31    7.00
  -2  -4   8  170.54    6.46
  -2   4  10   33.12    2.62
  -2  -4  10   35.70    2.30
  -2  -4  10   33.59    2.38
  -2   5  -1  611.22   11.56
  -2  -5  -1  584.89   11.34
  -2  -5   1 2896.89   41.16
  -2   5   1 2817.19   41.24
  -2   5   1 2963.57   41.34
  -2  -5   3  172.33    5.64
  -2   5   3  165.79    5.45
  -2   5   3  166.94    5.37
  -2  -5   3  178.97    6.01
  -2  -5   5  141.11    6.25
  -2  -5   5  134.83    5.73
  -2   5   5  148.61    6.04
  -2   5   5  139.96    5.65
  -2  -5   7  291.43    8.07
  -2  -5   7  223.73    8.50
  -2  -5   7  245.16    7.37
  -2  -5   7  269.16    7.86
  -2  -5   7  237.84    9.57
  -2  -5   7  212.00    6.87
  -2  -5   7  191.75    7.11
  -2   5   7  242.39    7.35
  -2   5   7  235.39    7.84
  -2   5   7  228.85    8.06
  -2   5   7  235.35    7.79
  -2   5   7  229.70    8.79
  -2   5   7  261.57    7.57
  -2  -5   9  103.67    4.46
  -2  -5   9  116.56    4.97
  -2   5   9  109.72    5.61
  -2   5   9  105.13    5.15
  -2   5  11    8.82    1.15
  -2  -5  11    7.66    0.95
  -2  -5  11   10.11    1.00
  -2  -6   0 1068.52   17.87
  -2   6   0 1079.64   17.95
  -2   6   0 1095.86   18.60
  -2  -6   2 2330.98   36.15
  -2   6   2 2456.58   36.07
  -2   6   2 2396.08   35.31
  -2   6   2 2413.02   35.80
  -2  -6   4  842.56   17.88
  -2   6   4  858.68   16.86
  -2   6   4  824.94   16.67
  -2   6   6  308.51    8.85
  -2   6   6  286.55    8.49
  -2  -6   6  316.52    8.04
  -2   6   6  302.11    9.90
  -2   6   6  289.34    8.82
  -2  -6   6  273.84    8.40
  -2   6   6  313.72    8.30
  -2  -6   6  296.43   10.43
  -2   6   6  317.66   10.13
  -2   6   8  186.22    7.63
  -2   6   8  179.14    8.24
  -2  -6   8  167.28    5.99
  -2  -6   8  171.92    6.61
  -2   6   8  174.34    6.92
  -2   6   8  193.86    6.65
  -2   6  10   16.93    1.90
  -2   6  10   13.43    1.57
  -2  -6  10   18.72    1.73
  -2  -6  10   21.14    1.66
  -2   6  10   24.48    2.23
  -2   7  -1  271.40    7.51
  -2  -7   1  381.57    9.06
  -2   7   1  373.88    9.18
  -2   7   1  371.18    8.98
  -2   7   3  396.31    9.54
  -2   7   3  403.00   10.23
  -2   7   3  407.38    9.90
  -2  -7   3  395.93   10.33
  -2  -7   3  426.08   11.07
  -2  -7   5  595.36   15.02
  -2  -7   5  596.31   15.31
  -2  -7   5  578.59   12.90
  -2   7   5  552.24   12.43
  -2   7   5  589.92   13.04
  -2   7   5  599.96   14.45
  -2  -7   5  603.44   14.20
  -2   7   5  634.75   12.65
  -2   7   5  585.91   14.32
  -2  -7   7    9.70    1.63
  -2   7   7   10.90    1.56
  -2   7   7    9.90    1.68
  -2   7   7   11.75    1.76
  -2   7   7   11.48    1.69
  -2  -7   7   12.08    2.20
  -2   7   7   11.71    2.10
  -2  -7   7   12.36    1.68
  -2   7   7   10.39    1.76
  -2  -7   9   86.21    3.78
  -2   7   9   98.55    4.81
  -2  -7   9   89.41    4.22
  -2   7   9  100.14    5.42
  -2   7  11   15.51    1.35
  -2  -7  11   13.76    1.12
  -2  -8   0  505.73   11.20
  -2   8   0  504.05   11.64
  -2   8   2  173.01    6.14
  -2  -8   2  170.07    6.28
  -2   8   2  172.19    6.29
  -2   8   4   39.29    3.08
  -2  -8   4   43.44    3.57
  -2  -8   4   46.90    3.34
  -2   8   4   40.59    3.22
  -2   8   4   42.99    2.84
  -2  -8   6   69.82    5.09
  -2  -8   6   65.46    3.95
  -2   8   6   71.73    4.25
  -2   8   6   64.87    4.92
  -2   8   6   69.98    4.01
  -2   8   6   70.62    4.81
  -2   8   6   81.23    4.08
  -2  -8   8   82.40    4.33
  -2   8   8   81.82    5.67
  -2   8   8   78.53    4.43
  -2   8   8   84.85    5.08
  -2  -8   8   84.75    4.40
  -2   8  10    0.83    0.52
  -2  -8  10    1.13    0.47
  -2   8  10    0.79    0.46
  -2   9  -1    2.96    0.91
  -2   9   1   11.39    1.64
  -2  -9   1   13.88    1.76
  -2   9   1   16.00    1.84
  -2  -9   3   10.65    1.75
  -2   9   3   10.21    1.53
  -2  -9   3    7.90    1.39
  -2  -9   3    8.57    1.42
  -2   9   3    8.42    1.53
  -2  -9   3   10.71    1.75
  -2  -9   5    3.91    1.31
  -2  -9   5    2.67    1.06
  -2   9   5    3.18    1.07
  -2   9   5    2.72    0.85
  -2   9   5    3.02    1.02
  -2  -9   5    2.73    1.02
  -2   9   7    5.77    1.26
  -2   9   7    3.38    1.42
  -2  -9   7    4.84    1.16
  -2   9   7    3.94    1.12
  -2  -9   7    6.17    1.25
  -2   9   7    5.42    1.33
  -2  -9   9    2.99    0.76
  -2   9   9    2.75    0.80
  -2  -9   9    4.72    0.98
  -2   9   9    4.68    1.21
  -2  10   0  161.76    6.63
  -2  10   0  155.45    5.84
  -2 -10   0  155.32    5.82
  -2 -10   2  110.03    5.58
  -2  10   2  114.14    4.84
  -2  10   2  114.72    5.61
  -2  10   2  106.84    5.32
  -2 -10   2   93.74    4.99
  -2 -10   2  113.02    4.92
  -2  10   2  103.90    4.90
  -2 -10   2  104.03    4.94
  -2 -10   4  166.59    7.72
  -2  10   4  172.89    6.38
  -2 -10   4  162.02    7.63
  -2  10   4  174.16    7.60
  -2 -10   4  177.59    7.43
  -2  10   6  329.37   10.00
  -2 -10   6  312.53    9.39
  -2  10   8   65.29    5.02
  -2 -10   8   71.80    3.71
  -2  10   8   67.18    3.78
  -2  10   8   73.58    4.54
  -2  10   8   76.43    4.56
  -2 -10   8   69.70    3.85
  -2  10  10    6.66    0.93
  -2 -10  10    8.92    0.91
  -2  10  10    7.04    0.91
  -2  11  -1   69.13    4.06
  -2  11  -1   73.78    4.66
  -2 -11  -1   69.97    4.52
  -2 -11  -1   71.80    4.10
  -2 -11   1  169.00    7.16
  -2 -11   1  167.23    6.38
  -2 -11   1  160.58    7.02
  -2  11   1  167.87    7.05
  -2  11   1  179.48    7.39
  -2  11   1  172.66    6.75
  -2  11   1  177.17    6.52
  -2 -11   3  138.58    6.54
  -2 -11   3  152.40    6.67
  -2  11   3  154.75    7.17
  -2 -11   3  152.07    7.28
  -2 -11   3  150.05    7.09
  -2  11   5   43.65    3.31
  -2 -11   5   44.01    3.94
  -2 -11   7   14.87    1.80
  -2  11   7   12.06    2.32
  -2 -11   7   13.89    1.82
  -2  11   7   13.92    1.93
  -2  11   7   14.15    2.00
  -2  11   9   18.60    1.62
  -2 -11   9   18.17    1.49
  -2  11   9   17.26    1.82
  -2 -11   9   14.42    1.53
  -2  12  -2  535.09   13.72
  -2  12   0  109.99    5.56
  -2  12   0  120.18    6.22
  -2  12   0  114.61    5.39
  -2 -12   0  109.62    6.02
  -2 -12   0  112.47    5.33
  -2  12   2  192.97    7.17
  -2 -12   2  201.82    8.56
  -2  12   2  208.24    8.29
  -2 -12   2  184.72    7.93
  -2  12   2  200.56    7.77
  -2 -12   2  205.95    7.74
  -2  12   2  209.20    8.53
  -2 -12   2  197.64    7.36
  -2 -12   4  202.39    8.34
  -2  12   6   15.78    2.59
  -2  12   6   12.91    1.82
  -2 -12   6   13.22    2.24
  -2 -12   6   15.27    1.90
  -2  12   6   17.35    2.11
  -2  12   8    8.38    1.63
  -2  12   8    5.83    1.17
  -2 -12   8    7.17    1.14
  -2  12   8    5.69    1.14
  -2  13  -3   31.17    3.01
  -2 -13  -1  229.48    8.20
  -2  13  -1  236.89    8.75
  -2  13  -1  254.91    7.56
  -2 -13   1  472.80   14.00
  -2  13   1  467.38   12.38
  -2  13   1  460.60   13.54
  -2 -13   1  460.72   12.28
  -2 -13   1  481.17   12.72
  -2  13   1  470.43   13.01
  -2 -13   3  267.74    8.87
  -2 -13   3  274.52    9.67
  -2  13   3  261.43    9.14
  -2 -13   5  136.67    6.90
  -2 -13   5  138.45    5.66
  -2  13   7   70.67    4.69
  -2  13   7   69.20    3.93
  -2 -13   7   78.41    3.82
  -2  13   7   68.74    3.80
  -2 -13   7   65.73    3.51
  -2  14  -6    6.29    0.96
  -2  14  -2    8.69    1.67
  -2  14  -2   11.39    1.55
  -2  14   0   70.48    3.88
  -2 -14   0   70.48    4.34
  -2 -14   0   72.71    4.49
  -2  14   0   71.68    4.71
  -2 -14   2   85.09    4.81
  -2 -14   2   89.66    5.21
  -2  14   2   80.27    4.95
  -2 -14   4    1.65    0.92
  -2 -14   6    7.71    1.25
  -2 -14   6    6.58    1.20
  -2  14   6    7.91    1.64
  -2  14   6    8.07    1.32
  -2  14   8    8.37    1.01
  -2 -14   8    6.71    0.86
  -2 -14   8    7.30    0.93
  -2  14   8    7.28    1.11
  -2  14   8    5.72    0.86
  -2  15  -5    4.17    0.81
  -2  15  -5    3.61    0.78
  -2  15  -3   19.84    1.89
  -2 -15  -1   27.65    2.64
  -2  15  -1   32.11    3.13
  -2 -15   1   14.16    1.96
  -2 -15   1   17.02    2.24
  -2  15   1   15.05    2.16
  -2 -15   3   70.04    4.14
  -2 -15   3   65.76    4.42
  -2 -15   5   14.28    1.96
  -2 -15   5   17.93    1.90
  -2 -15   7   19.34    1.56
  -2  15   7   17.04    1.75
  -2 -15   7   17.52    1.41
  -2  15   7   15.71    1.48
  -2  16  -4    6.16    0.94
  -2  16  -4    7.45    1.06
  -2  16  -2   22.43    2.02
  -2  16  -2   20.82    1.86
  -2  16  -2   20.69    2.31
  -2 -16   0   13.24    1.83
  -2  16   0   14.88    2.05
  -2 -16   0   12.34    1.78
  -2 -16   2    0.94    0.68
  -2 -16   2    0.94    0.58
  -2 -16   4    6.15    1.08
  -2 -16   4    8.71    1.51
  -2  16   6    1.50    0.59
  -2  16   6    1.03    0.44
  -2 -16   6    1.26    0.47
  -2  17  -3   46.06    2.37
  -2  17  -3   45.47    2.49
  -2 -17  -1   83.85    4.04
  -2  17  -1   77.10    3.57
  -2  17  -1   75.08    4.15
  -2 -17   1   66.37    3.73
  -2 -17   1   64.88    3.88
  -2 -17   3   76.99    3.77
  -2 -17   3   73.89    4.11
  -2  17   3   78.26    4.04
  -2 -17   5   49.19    2.44
  -2  17   5   47.58    2.77
  -2  17   5   44.91    2.41
  -2  18  -2   17.57    1.42
  -2 -18   0   73.46    3.50
  -2  18   2   70.71    3.61
  -2 -18   2   76.66    3.48
  -2 -18   2   78.48    3.83
  -2  18   4   56.43    2.84
  -2 -18   4   59.92    2.92
  -2 -19   1   24.36    1.75
  -2  19   1   25.33    1.84
  -2 -19   1   23.97    1.67
  -1   0  -1    0.12    0.17
  -1   0  -1    0.04    0.11
  -1   0   1    0.04    0.08
  -1   0   1    0.18    0.17
  -1   0   1    0.11    0.09
  -1   0   1    0.16    0.14
  -1   0   3    0.10    0.21
  -1   0   3   -0.06    0.23
  -1   0   3    0.24    0.22
  -1   0   5    0.42    0.44
  -1   0   5   -0.10    0.34
  -1   0   7   -0.09    0.26
  -1   0   7    0.15    0.45
  -1   0   9   -0.12    0.52
  -1   0   9   -0.30    0.48
  -1   0   9    0.27    0.48
  -1   0   9    0.27    0.51
  -1   0  11    0.09    0.30
  -1   0  11   -0.09    0.34
  -1  -1  -2 4798.06   63.73
  -1  -1   0  592.68    8.65
  -1  -1   0  592.36    9.00
  -1  -1   0  608.69    9.06
  -1   1   0  592.03    8.74
  -1  -1   2  766.39   12.26
  -1  -1   2  770.72   12.07
  -1   1   2  762.43   11.76
  -1   1   2  766.00   11.86
  -1  -1   2  759.89   12.03
  -1   1   2  748.91   11.92
  -1   1   4  699.12   12.89
  -1  -1   4  694.30   13.31
  -1  -1   4  684.80   13.03
  -1   1   4  690.25   12.59
  -1  -1   6  269.09    8.60
  -1   1   6  266.74    7.98
  -1  -1   6  262.02    8.11
  -1  -1   8    2.39    0.76
  -1   1   8    0.85    0.55
  -1   1   8    2.07    0.68
  -1  -1   8    1.90    0.69
  -1  -1   8    2.83    0.94
  -1  -1   8    3.00    0.89
  -1  -1   8    1.82    0.73
  -1   1   8    1.29    0.67
  -1  -1   8    3.02    1.01
  -1   1  10   11.37    1.60
  -1  -1  10   15.79    1.78
  -1   1  10   14.37    1.67
  -1  -1  10   13.37    1.69
  -1  -1  10   14.09    1.47
  -1  -1  10   14.99    1.81
  -1   1  10   10.21    1.50
  -1   2  -1 7446.98   97.68
  -1  -2  -1 7446.93   97.79
  -1   2  -1 7498.89   96.86
  -1  -2   1 1573.63   22.00
  -1   2   1 1546.38   21.78
  -1   2   1 1558.64   21.82
  -1   2   1 1566.73   21.97
  -1  -2   3 1780.03   26.08
  -1   2   3 1761.57   25.73
  -1   2   3 1755.34   26.18
  -1  -2   3 1798.23   26.14
  -1  -2   3 1733.39   26.45
  -1  -2   5  483.24   11.43
  -1  -2   5  469.58   11.17
  -1   2   5  459.87   10.50
  -1   2   5  463.69   10.16
  -1  -2   7   42.90    2.76
  -1  -2   7   38.75    2.65
  -1  -2   7   36.19    2.49
  -1  -2   7   39.55    2.68
  -1  -2   7   35.18    2.64
  -1  -2   7   40.84    3.30
  -1   2   7   35.08    2.62
  -1   2   7   46.13    3.28
  -1  -2   9   33.89    2.72
  -1   2   9   29.53    2.54
  -1  -2   9   34.62    2.82
  -1  -2   9   33.25    2.43
  -1  -2   9   27.75    2.60
  -1   2   9   32.08    2.67
  -1   2  11    2.76    0.66
  -1  -2  11    4.52    0.74
  -1  -2  11    2.36    0.67
  -1   3   0 1386.36   18.75
  -1   3   0 1345.39   19.71
  -1  -3   0 1349.76   19.63
  -1  -3   0 1355.57   19.76
  -1  -3   2  253.22    5.60
  -1  -3   2  268.77    5.79
  -1   3   2  251.81    5.12
  -1   3   2  251.36    5.55
  -1   3   2  252.73    5.63
  -1  -3   2  263.55    5.15
  -1  -3   4  258.29    6.56
  -1  -3   4  258.79    6.74
  -1  -3   4  251.57    7.01
  -1   3   4  256.73    6.80
  -1   3   4  242.48    5.92
  -1  -3   6  382.96   10.70
  -1  -3   6  363.41    8.43
  -1  -3   6  353.55    8.34
  -1  -3   6  329.33    8.21
  -1   3   6  358.54    9.81
  -1  -3   6  342.40    8.53
  -1   3   6  356.15    9.83
  -1  -3   6  357.34    9.90
  -1  -3   8  152.95    5.90
  -1  -3   8  144.30    5.90
  -1  -3   8  143.57    5.40
  -1  -3   8  151.96    5.71
  -1   3   8  137.75    5.69
  -1  -3   8  151.42    6.86
  -1   3   8  137.60    5.93
  -1  -3  10  154.77    5.73
  -1  -3  10  147.21    4.88
  -1  -3  10  142.92    4.93
  -1  -3  10  137.26    5.46
  -1   3  10  149.53    5.49
  -1  -4  -1 2148.46   30.87
  -1   4  -1 2192.52   30.72
  -1   4   1 1028.07   15.97
  -1   4   1 1032.50   15.70
  -1   4   1 1021.31   15.88
  -1  -4   1 1036.91   15.92
  -1  -4   1 1027.57   16.04
  -1  -4   3  873.66   15.06
  -1   4   3  891.08   15.39
  -1  -4   3  892.41   15.49
  -1   4   3  833.70   14.79
  -1  -4   3  879.84   14.59
  -1   4   5  675.84   14.32
  -1  -4   5  663.07   14.57
  -1  -4   5  661.49   14.27
  -1   4   7  107.99    5.07
  -1   4   7  121.96    5.98
  -1  -4   7  134.93    5.13
  -1  -4   7  143.78    5.32
  -1  -4   7  123.93    6.39
  -1  -4   7  112.62    4.65
  -1  -4   7  119.83    5.08
  -1   4   7  111.95    5.32
  -1  -4   7  121.43    5.11
  -1   4   7  119.24    5.00
  -1   4   7  116.17    4.88
  -1  -4   7  128.00    6.03
  -1  -4   9   40.81    2.69
  -1  -4   9   34.13    2.59
  -1  -4   9   40.10    3.03
  -1   4   9   39.63    3.15
  -1   4   9   38.79    2.86
  -1   4  11    5.21    0.82
  -1  -4  11    5.29    0.79
  -1   5   0  126.11    3.83
  -1  -5   0  124.98    3.89
  -1   5   2  257.10    6.17
  -1  -5   2  259.12    6.24
  -1   5   2  241.16    5.74
  -1  -5   2  233.62    5.77
  -1   5   2  238.37    6.04
  -1  -5   2  246.38    6.09
  -1  -5   4   72.01    3.73
  -1   5   4   66.55    3.34
  -1   5   4   72.08    3.69
  -1  -5   6   56.78    4.03
  -1  -5   6   66.51    3.27
  -1  -5   6   64.88    3.32
  -1  -5   6   55.80    3.16
  -1   5   6   54.24    3.14
  -1   5   6   52.01    3.62
  -1  -5   6   55.83    3.00
  -1  -5   6   47.68    3.09
  -1   5   6   57.14    3.36
  -1  -5   6   58.47    3.23
  -1  -5   6   52.27    3.58
  -1   5   6   52.02    3.75
  -1  -5   8   58.77    3.66
  -1  -5   8   53.90    3.17
  -1  -5   8   57.23    3.51
  -1   5   8   54.43    3.79
  -1   5   8   51.77    3.37
  -1   5   8   48.22    3.77
  -1   5   8   57.50    3.49
  -1   5  10    5.21    1.00
  -1  -5  10    5.18    0.90
  -1  -5  10    5.66    0.98
  -1   6  -1   62.18    2.81
  -1  -6  -1   57.46    2.78
  -1  -6   1   61.89    2.88
  -1   6   1   62.86    2.82
  -1  -6   1   64.74    2.86
  -1   6   1   61.11    2.57
  -1  -6   3  536.39   11.53
  -1   6   3  528.48   11.45
  -1  -6   3  548.56   11.62
  -1  -6   3  528.42   10.74
  -1   6   3  514.20   11.09
  -1  -6   5  233.81    8.04
  -1   6   5  240.86    8.13
  -1   6   7    1.57    0.82
  -1  -6   7    1.76    0.81
  -1   6   7    1.65    0.80
  -1  -6   7    2.59    0.82
  -1   6   7    1.25    0.74
  -1  -6   7    1.85    0.62
  -1  -6   7    1.19    0.68
  -1   6   7    2.91    0.93
  -1  -6   7    1.00    0.61
  -1   6   7    2.98    0.91
  -1   6   7    1.56    0.77
  -1   6   9   37.66    3.12
  -1  -6   9   36.97    2.47
  -1  -6   9   35.57    2.64
  -1   6   9   38.04    2.74
  -1   6  11   -0.05    0.23
  -1  -6  11    0.10    0.28
  -1  -7   0   88.43    3.75
  -1   7   0   83.44    3.59
  -1   7   2  267.38    7.10
  -1   7   2  267.81    7.00
  -1  -7   2  257.16    7.04
  -1   7   2  265.09    7.22
  -1  -7   2  263.60    7.16
  -1  -7   2  264.29    7.13
  -1  -7   2  276.53    7.40
  -1  -7   4  249.52    8.08
  -1   7   4  269.54    8.20
  -1   7   4  252.98    8.08
  -1  -7   4  275.68    8.59
  -1   7   6  117.02    6.09
  -1  -7   6  111.87    5.93
  -1   7   6  110.91    5.86
  -1  -7   6   91.33    4.56
  -1   7   6  116.27    5.29
  -1  -7   6  120.37    5.08
  -1   7   6  111.23    4.85
  -1  -7   6  137.60    5.26
  -1   7   8   56.21    4.27
  -1   7   8   55.22    4.26
  -1  -7   8   59.45    3.62
  -1  -7   8   60.01    3.66
  -1   7   8   63.20    3.72
  -1   7   8   50.08    3.70
  -1  -7  10   42.43    2.18
  -1  -7  10   36.53    2.20
  -1   7  10   36.99    2.71
  -1  -8  -1   39.42    2.66
  -1   8  -1   38.42    2.60
  -1  -8   1  550.64   11.81
  -1  -8   1  540.90   11.90
  -1  -8   1  533.86   11.78
  -1   8   1  540.43   11.70
  -1   8   3  907.53   17.92
  -1  -8   3  911.53   17.91
  -1  -8   3  923.26   17.58
  -1  -8   3  922.88   18.40
  -1   8   3  938.90   18.05
  -1   8   5  113.21    5.77
  -1  -8   5   98.19    5.31
  -1   8   5  102.89    4.81
  -1   8   5  114.41    5.26
  -1   8   5  113.50    4.63
  -1   8   7  133.90    6.86
  -1  -8   7  123.92    5.44
  -1   8   7  122.80    5.92
  -1   8   7  128.69    5.47
  -1  -8   7  135.06    5.71
  -1   8   7  124.22    6.41
  -1   8   7  115.78    5.61
  -1  -8   9   69.45    3.48
  -1   8   9   75.52    4.21
  -1   9   0  530.43   12.18
  -1  -9   0  541.34   12.47
  -1  -9   0  527.61   12.27
  -1   9   2  564.82   13.10
  -1  -9   2  580.17   12.75
  -1   9   2  575.69   12.79
  -1  -9   2  547.20   12.79
  -1  -9   2  565.48   12.91
  -1  -9   2  573.59   13.20
  -1   9   4   14.59    1.83
  -1   9   4   12.72    1.87
  -1  -9   4   18.91    2.43
  -1   9   4   15.14    1.62
  -1  -9   4   11.94    1.86
  -1   9   4   14.36    2.02
  -1   9   6  416.46   12.96
  -1  -9   6  401.32   10.59
  -1   9   6  442.76   13.46
  -1   9   6  426.38   11.54
  -1   9   6  438.67   10.83
  -1  -9   6  430.39   11.06
  -1   9   8  139.59    6.09
  -1  -9   8  153.22    5.98
  -1   9   8  147.95    7.14
  -1  -9   8  161.13    5.82
  -1   9   8  155.32    6.71
  -1   9   8  149.27    7.10
  -1   9   8  163.21    6.05
  -1   9  10    8.27    1.01
  -1  -9  10   10.27    1.04
  -1   9  10   10.48    1.28
  -1 -10  -1  681.05   15.31
  -1  10  -1  696.48   14.08
  -1 -10  -1  673.63   13.91
  -1  10  -1  687.02   15.26
  -1 -10  -1  667.52   15.16
  -1 -10   1  255.36    8.20
  -1 -10   1  243.94    8.17
  -1 -10   1  246.48    8.14
  -1  10   1  244.78    8.04
  -1  10   1  255.83    8.18
  -1 -10   3  142.87    6.13
  -1  10   3  145.46    5.73
  -1 -10   3  137.36    6.46
  -1 -10   3  146.41    6.23
  -1  10   3  135.34    6.18
  -1  10   3  130.78    5.55
  -1  10   5   34.12    3.38
  -1  10   5   39.69    3.13
  -1  10   5   37.64    3.21
  -1 -10   5   36.74    2.86
  -1  10   5   42.12    2.90
  -1 -10   7    8.07    1.34
  -1  10   7    9.13    1.88
  -1 -10   7    6.81    1.23
  -1  10   7    7.49    1.60
  -1  10   7    9.62    1.67
  -1  10   7    7.34    1.37
  -1 -10   7    8.92    1.52
  -1  10   7    8.37    1.41
  -1  10   9   16.62    2.03
  -1 -10   9   19.31    1.61
  -1  10   9   15.77    1.72
  -1  11  -2  152.18    6.15
  -1 -11   0  459.94   12.52
  -1  11   0  449.44   11.17
  -1 -11   0  457.69   11.18
  -1  11   0  468.94   12.34
  -1 -11   0  462.78   12.47
  -1 -11   0  456.75   12.08
  -1  11   0  468.98   12.12
  -1  11   0  453.21   11.68
  -1 -11   0  455.12   10.70
  -1 -11   2  261.40    9.20
  -1  11   2  276.55    8.10
  -1 -11   2  276.01    8.43
  -1  11   2  266.53    8.92
  -1 -11   2  264.29    9.01
  -1  11   2  280.34    9.35
  -1  11   2  274.09    8.73
  -1 -11   4   94.93    6.00
  -1 -11   4  100.18    5.71
  -1  11   4   84.20    4.49
  -1  11   4   89.17    4.88
  -1  11   4   91.43    5.52
  -1 -11   6   44.06    3.27
  -1 -11   6   49.50    3.43
  -1  11   6   51.94    4.48
  -1  11   6   50.74    3.66
  -1  11   8   12.10    1.91
  -1  11   8   13.45    1.82
  -1  11   8   10.81    1.74
  -1  11   8    9.76    1.42
  -1 -11   8   12.17    1.56
  -1 -12  -1  209.90    7.36
  -1  12  -1  231.25    7.74
  -1 -12  -1  215.72    7.08
  -1  12  -1  222.50    8.58
  -1 -12  -1  215.14    8.34
  -1  12  -1  221.69    7.98
  -1 -12   1   10.57    1.61
  -1  12   1   12.50    1.73
  -1 -12   1    9.77    1.75
  -1 -12   1    9.63    1.54
  -1 -12   1   12.89    2.02
  -1  12   1   12.33    1.95
  -1  12   1    9.79    1.72
  -1  12   1   12.28    1.89
  -1 -12   3    4.29    1.26
  -1 -12   3    5.28    1.45
  -1 -12   3    6.25    1.29
  -1  12   3    5.20    1.35
  -1  12   3    4.53    1.18
  -1  12   5  100.85    5.14
  -1 -12   5   96.75    4.76
  -1 -12   7   61.45    3.56
  -1  12   7   53.98    4.15
  -1 -12   7   57.06    3.41
  -1  12   7   55.49    3.65
  -1  12   7   53.45    3.27
  -1  12   7   50.20    3.71
  -1  12   9    2.04    0.63
  -1  12   9    2.00    0.50
  -1 -12   9    2.01    0.51
  -1  13  -2  240.34    8.67
  -1 -13   0  149.29    7.05
  -1  13   0  151.46    6.32
  -1 -13   0  153.11    6.32
  -1  13   0  149.53    7.12
  -1 -13   0  146.29    7.08
  -1  13   0  152.38    6.76
  -1 -13   0  146.56    6.06
  -1 -13   2   25.42    3.04
  -1  13   2   22.37    2.38
  -1  13   2   23.93    2.66
  -1  13   2   23.21    2.76
  -1 -13   2   28.71    2.70
  -1 -13   2   19.91    2.58
  -1 -13   2   24.49    2.68
  -1  13   2   27.58    3.06
  -1 -13   4   92.83    5.62
  -1 -13   6   53.96    3.43
  -1  13   6   50.84    4.18
  -1  13   6   50.41    3.47
  -1 -13   6   47.91    3.16
  -1 -13   8    0.44    0.35
  -1  13   8    0.44    0.39
  -1  13   8    0.30    0.38
  -1  14  -7    7.59    0.92
  -1  14  -1  195.55    7.49
  -1 -14  -1  184.74    6.96
  -1 -14  -1  184.15    7.16
  -1  14  -1  189.09    7.75
  -1  14   1  464.77   12.39
  -1 -14   1  479.19   12.57
  -1  14   1  477.14   13.23
  -1 -14   3   88.49    4.86
  -1 -14   3   96.65    5.51
  -1 -14   5  161.11    6.15
  -1  14   5  153.03    6.11
  -1  14   7  128.78    5.44
  -1  14   7  116.82    4.80
  -1  14   7  132.54    4.92
  -1  14   7  122.18    4.90
  -1 -14   7  137.18    4.65
  -1 -14   7  128.14    4.66
  -1  15  -6   42.38    2.30
  -1  15  -2    7.57    1.50
  -1  15  -2    5.82    1.35
  -1  15   0  184.50    7.18
  -1 -15   0  181.38    7.09
  -1  15   0  173.87    7.45
  -1  15   2  301.18    9.30
  -1 -15   2  294.75    9.37
  -1 -15   2  296.88    9.95
  -1 -15   4  118.10    5.00
  -1  15   4  114.54    5.64
  -1 -15   4  115.40    5.88
  -1 -15   6   34.12    2.37
  -1  15   6   28.82    2.56
  -1  15   6   34.99    2.46
  -1  15   6   30.25    2.31
  -1  16  -5    0.76    0.41
  -1  16  -3  153.23    5.20
  -1 -16  -1  113.45    5.41
  -1 -16  -1  102.96    5.04
  -1  16  -1  112.16    5.60
  -1  16   1   22.93    2.40
  -1 -16   1   23.24    2.37
  -1 -16   1   24.34    2.65
  -1 -16   3  107.26    4.98
  -1  16   3   94.00    5.03
  -1 -16   3   99.63    5.22
  -1 -16   5   24.19    1.97
  -1  16   5   26.39    2.41
  -1  17  -4    5.20    0.80
  -1  17  -4    4.68    0.82
  -1  17  -2    3.23    0.76
  -1 -17   0   24.11    2.28
  -1 -17   0   27.22    2.56
  -1  17   2  168.81    6.59
  -1 -17   2  169.11    6.65
  -1 -17   2  155.57    5.93
  -1 -17   4   50.09    3.12
  -1  17   4   45.71    2.91
  -1 -17   4   44.95    2.48
  -1  18  -3   17.67    1.39
  -1 -18  -1   17.78    1.79
  -1 -18  -1   15.55    1.60
  -1  18   1   13.65    1.74
  -1 -18   1   14.50    1.60
  -1 -18   1   11.34    1.54
  -1 -18   3   14.25    1.60
  -1  18   3   16.33    1.68
  -1 -19   0   50.06    2.55
  -1  19   0   51.51    2.81
  -1 -19   0   56.38    2.86
  -1 -19   2   23.79    1.84
  -1  19   2   25.48    1.86
   0   0   2 9949.85  124.13
   0   0   2 9935.50  124.77
   0   0   2 9910.46  124.78
   0   0   2 9999.00  123.82
   0   0   2 9938.87  123.33
   0   0   4  887.18   16.07
   0   0   4  862.47   15.32
   0   0   6  420.96   11.96
   0   0   6  413.86   10.43
   0   0   8   55.43    3.38
   0   0   8   66.67    3.38
   0   0  10    0.10    0.43
   0   0  10   -0.12    0.43
   0   0  10    0.49    0.50
   0   0  10    0.13    0.45
   0  -1  -1    9.59    0.36
   0   1   1   25.15    0.95
   0  -1   1   26.19    0.85
   0   1   1   24.93    0.96
   0  -1   1   25.24    0.98
   0  -1   1   25.80    0.97
   0  -1   1   25.79    0.84
   0  -1   1   24.53    0.76
   0  -1   1   28.09    1.04
   0   1   1   25.36    0.96
   0   1   1   22.57    0.82
   0   1   3 1155.14   17.98
   0  -1   3 1203.22   18.59
   0  -1   3 1179.51   18.47
   0  -1   3 1198.64   17.20
   0   1   3 1161.83   18.80
   0   1   3 1219.00   18.51
   0  -1   3 1232.74   19.08
   0  -1   3 1117.40   17.93
   0   1   3 1102.05   17.75
   0   1   5  569.17   12.98
   0   1   5  586.66   13.26
   0  -1   5  510.56   12.99
   0  -1   5  530.53   12.40
   0  -1   5  562.76   11.79
   0   1   5  550.43   11.46
   0  -1   7   26.29    2.16
   0   1   7   26.91    2.01
   0  -1   7   25.43    2.03
   0  -1   7   32.01    2.37
   0  -1   7   31.25    2.85
   0  -1   9    0.23    0.41
   0   1   9    0.11    0.38
   0   1   9    1.42    0.63
   0  -1   9   -0.10    0.47
   0  -1   9    0.28    0.49
   0  -1   9    0.15    0.56
   0   1   9    0.14    0.55
   0  -1  11    1.36    0.54
   0   1  11    1.11    0.50
   0  -1  11    2.15    0.65
   0   1  11    1.74    0.56
   0   2  -2  802.00   11.62
   0  -2  -2  825.09   11.70
   0   2   0 2745.22   36.05
   0   2   2  821.26   12.45
   0  -2   2  824.87   12.48
   0  -2   2  870.61   13.21
   0   2   2  857.50   11.86
   0  -2   2  830.60   12.38
   0  -2   2  833.75   13.04
   0  -2   2  841.39   12.09
   0   2   2  819.85   13.11
   0   2   2  848.03   13.06
   0  -2   2  823.43   13.59
   0  -2   2  824.89   11.93
   0   2   2  826.49   12.42
   0   2   2  778.60   13.09
   0   2   4   89.39    3.56
   0   2   4   83.44    3.78
   0  -2   4   93.00    3.82
   0  -2   4   93.48    3.87
   0   2   4   97.72    4.02
   0  -2   4   89.97    3.54
   0   2   4   90.50    3.38
   0  -2   6  129.37    4.59
   0   2   6  149.88    6.07
   0   2   6  146.61    5.72
   0  -2   6  136.15    4.58
   0  -2   6  142.66    4.88
   0  -2   6  142.20    6.38
   0  -2   6  136.55    5.61
   0  -2   8  276.42    8.12
   0   2   8  237.65    7.57
   0  -2   8  245.28    8.14
   0   2   8  241.76    8.00
   0  -2   8  280.94    7.65
   0  -2   8  283.21    8.08
   0   2  10   88.02    3.82
   0  -2  10   91.52    4.30
   0   2  10   82.96    4.33
   0  -2  10   94.70    4.69
   0   2  10   89.78    4.20
   0  -3   1  798.05   12.34
   0   3   1  814.30   12.45
   0   3   1  826.75   11.89
   0  -3   3  255.63    6.21
   0  -3   3  240.62    5.56
   0   3   3  242.14    5.42
   0   3   3  260.85    6.28
   0   3   3  256.24    5.54
   0   3   5  290.20    8.17
   0  -3   5  294.05    8.70
   0  -3   5  301.92    8.56
   0   3   5  307.56    8.88
   0  -3   5  294.41    8.01
   0  -3   7   65.73    3.49
   0  -3   7   56.43    3.47
   0  -3   7   58.97    4.68
   0  -3   7   65.19    3.31
   0   3   7   61.78    3.57
   0  -3   7   67.78    3.56
   0  -3   7   65.93    4.17
   0   3   7   53.91    3.35
   0  -3   9    0.53    0.52
   0   3   9    0.55    0.48
   0  -3   9    0.79    0.57
   0  -3   9    1.43    0.65
   0  -3   9    0.30    0.56
   0   3   9    0.63    0.50
   0   3  11    3.23    0.75
   0  -3  11    3.27    0.74
   0  -4   0    4.16    0.57
   0   4   0    4.77    0.49
   0  -4   2  191.98    4.65
   0  -4   2  191.23    4.78
   0  -4   2  184.34    4.48
   0  -4   2  190.36    4.66
   0   4   2  184.17    4.79
   0   4   2  193.28    4.47
   0   4   4   62.02    3.26
   0   4   4   56.70    3.12
   0  -4   4   62.63    3.25
   0  -4   4   63.67    3.33
   0  -4   4   53.95    2.79
   0   4   6   21.25    1.97
   0  -4   6   23.88    2.65
   0  -4   6   24.23    2.51
   0  -4   6   25.07    2.01
   0   4   6   22.37    2.40
   0   4   6   23.32    2.65
   0   4   6   22.04    2.27
   0  -4   6   20.22    1.73
   0  -4   6   20.58    1.92
   0  -4   6   23.90    2.04
   0  -4   6   22.43    1.98
   0  -4   6   23.48    2.30
   0  -4   8   94.42    4.75
   0  -4   8  108.52    4.52
   0  -4   8  107.99    4.85
   0   4   8  106.11    5.02
   0   4   8   90.81    4.53
   0  -4  10   53.75    3.09
   0   4  10   43.94    3.07
   0  -4  10   54.04    2.81
   0  -4  10   46.86    3.12
   0   4  10   48.77    2.80
   0  -5  -1 1703.38   25.15
   0  -5   1 1644.24   24.10
   0   5   1 1610.84   23.89
   0  -5   3  258.16    6.55
   0  -5   3  260.55    6.71
   0   5   3  243.48    6.29
   0  -5   3  247.11    6.41
   0   5   3  244.71    6.69
   0   5   5  407.01   10.88
   0  -5   5  399.20   10.58
   0  -5   5  399.26   10.80
   0  -5   5  396.14    9.82
   0  -5   7  210.34    7.12
   0   5   7  233.77    9.00
   0   5   7  232.55    8.31
   0  -5   7  224.82    6.63
   0  -5   7  235.43    7.33
   0  -5   7  206.76    9.32
   0  -5   7  237.02    7.49
   0   5   7  209.36    7.27
   0   5   9    2.62    0.75
   0  -5   9    2.44    0.81
   0  -5   9    2.94    0.82
   0  -5   9    2.16    0.73
   0   5   9    1.80    0.72
   0  -6  -2  361.63    8.12
   0   6  -2  375.62    8.07
   0  -6   0  986.04   16.56
   0  -6   2  441.64    9.26
   0  -6   2  428.59    8.88
   0  -6   2  415.06    8.72
   0  -6   2  429.98    9.01
   0   6   2  403.35    8.59
   0   6   2  419.88    9.10
   0  -6   4  372.22    9.63
   0   6   4  375.10   10.03
   0  -6   4  386.74    9.68
   0  -6   6   59.18    3.46
   0   6   6   58.47    4.33
   0  -6   6   61.43    4.35
   0  -6   6   57.70    3.28
   0   6   6   57.49    3.81
   0  -6   6   65.80    3.54
   0   6   6   57.89    3.65
   0   6   6   57.86    3.47
   0  -6   8   13.98    1.81
   0  -6   8   15.22    1.85
   0  -6   8   14.31    1.62
   0   6   8   12.78    1.77
   0   6  10    9.95    1.25
   0  -6  10   14.64    1.39
   0  -7  -1  293.46    7.51
   0  -7  -1  297.41    7.47
   0   7  -1  292.18    7.35
   0   7   1  328.86    7.81
   0  -7   1  314.20    7.82
   0   7   1  312.55    7.34
   0  -7   1  328.05    7.90
   0  -7   3  502.83   11.51
   0   7   3  488.65   11.07
   0   7   3  476.29   11.16
   0   7   5   52.25    3.86
   0  -7   5   47.05    2.91
   0   7   5   50.24    3.41
   0   7   5   51.37    3.08
   0  -7   5   48.12    3.00
   0  -7   7  322.94    9.03
   0   7   7  290.89    9.82
   0  -7   7  331.27    9.08
   0  -7   7  308.83    9.18
   0   7   7  283.35    8.85
   0  -7   9  113.91    4.47
   0  -7   9  130.19    4.87
   0   7   9  126.25    5.00
   0   7   9  115.80    5.64
   0   8  -2   50.52    3.01
   0  -8  -2   55.28    3.12
   0  -8   0   16.77    1.71
   0  -8   0   16.51    1.67
   0   8   0   15.92    1.64
   0  -8   2   36.40    2.63
   0  -8   2   34.71    2.47
   0  -8   2   36.12    2.56
   0   8   2   35.62    2.44
   0   8   2   36.36    2.51
   0   8   4  154.12    6.60
   0   8   4  170.98    6.22
   0  -8   4  158.99    5.45
   0   8   4  163.90    5.46
   0   8   6  175.66    6.49
   0   8   6  164.30    7.92
   0  -8   6  172.38    6.43
   0   8   6  176.97    7.32
   0  -8   6  197.29    6.48
   0  -8   6  176.85    6.58
   0   8   6  187.44    7.26
   0   8   6  194.67    7.87
   0   8   8    1.91    0.93
   0  -8   8    3.64    0.94
   0   8   8    4.39    1.17
   0  -8   8    2.31    0.95
   0   8   8    3.13    0.90
   0   8  10   11.39    1.38
   0  -8  10   14.22    1.24
   0  -9  -1  143.68    5.65
   0  -9  -1  148.87    5.67
   0   9  -1  146.58    5.59
   0  -9   1  149.24    5.72
   0  -9   1  139.79    5.51
   0   9   1  138.00    5.37
   0  -9   3    7.94    1.47
   0   9   3    5.25    1.04
   0   9   3    6.15    1.24
   0  -9   5  109.36    4.90
   0   9   5  108.77    6.00
   0  -9   5  105.47    4.89
   0   9   5  114.83    5.68
   0   9   5  100.51    4.62
   0   9   7   46.70    3.74
   0  -9   7   48.35    3.10
   0   9   7   49.42    3.82
   0  -9   7   52.16    3.54
   0   9   7   51.40    3.40
   0  -9   7   43.39    3.10
   0   9   9   56.66    3.51
   0  -9   9   59.07    2.92
   0   9   9   64.49    3.24
   0 -10  -2   25.38    2.46
   0  10  -2   23.55    2.36
   0 -10   0  130.66    5.75
   0 -10   0  134.66    5.70
   0  10   0  133.38    5.60
   0 -10   2   13.96    1.87
   0  10   2   13.38    1.74
   0 -10   2   15.48    1.94
   0 -10   2   15.34    1.77
   0 -10   2   13.97    1.88
   0  10   2   14.30    1.79
   0  10   2   13.63    1.64
   0 -10   4   60.56    3.44
   0  10   4   73.25    4.77
   0  10   4   65.93    4.11
   0 -10   6   14.61    1.90
   0 -10   6   12.52    1.80
   0  10   6   15.12    2.21
   0  10   6   14.45    2.06
   0  10   6   14.31    1.81
   0  10   8   14.72    1.87
   0 -10   8   18.33    1.73
   0  10   8   15.53    2.04
   0  10   8   18.90    1.90
   0  10   8   14.11    2.12
   0 -11  -1 1090.31   21.87
   0 -11  -1 1064.07   19.84
   0 -11  -1 1115.18   21.81
   0 -11  -1 1097.11   20.48
   0  11  -1 1090.48   21.51
   0 -11  -1 1088.21   19.27
   0  11  -1 1036.95   20.32
   0 -11   1 1053.66   21.01
   0 -11   1 1088.29   21.50
   0 -11   1 1068.79   19.88
   0 -11   1 1044.46   21.14
   0  11   1 1024.84   20.68
   0 -11   1 1017.70   19.76
   0 -11   1 1000.89   18.99
   0  11   1 1067.00   20.48
   0 -11   3  384.91   12.04
   0 -11   3  371.84   11.24
   0 -11   3  403.03   10.65
   0  11   3  379.51   10.57
   0  11   3  369.25   11.36
   0 -11   5   66.75    4.03
   0 -11   5   62.69    3.76
   0  11   5   67.83    4.49
   0 -11   7   13.37    1.73
   0  11   7   10.91    1.76
   0  11   7   13.19    1.76
   0 -11   7   15.15    1.90
   0  11   7   13.34    1.67
   0  11   9    1.04    0.44
   0 -11   9    2.19    0.55
   0  12  -2  462.83   11.86
   0  12  -2  478.06   13.26
   0 -12  -2  470.72   11.19
   0 -12   0  113.12    5.34
   0 -12   0  118.29    6.07
   0  12   0  100.54    4.85
   0 -12   0  121.18    5.31
   0 -12   0  108.63    5.79
   0  12   0  111.02    5.71
   0  12   0  110.99    5.42
   0 -12   0  110.47    4.90
   0 -12   2  445.36   13.03
   0 -12   2  473.89   13.14
   0  12   2  454.67   11.38
   0 -12   2  438.08   11.61
   0 -12   2  471.23   12.07
   0 -12   2  473.52   13.17
   0  12   2  470.41   12.73
   0  12   2  458.81   13.02
   0  12   4  328.00   10.26
   0  12   4  314.23   10.18
   0 -12   4  325.16    9.44
   0  12   6   26.95    2.87
   0  12   6   30.30    2.84
   0 -12   6   37.94    2.88
   0 -12   6   31.88    2.75
   0 -12   8   10.82    1.28
   0  12   8   10.78    1.47
   0  12   8    9.82    1.50
   0  12   8   10.33    1.32
   0 -13  -1   57.14    4.41
   0  13  -1   62.99    3.95
   0 -13  -1   60.96    3.83
   0 -13  -1   63.02    4.55
   0  13  -1   60.97    4.44
   0 -13  -1   64.74    3.80
   0  13  -1   67.16    4.27
   0 -13   1   93.64    5.58
   0 -13   1   77.41    5.17
   0  13   1   86.16    4.61
   0 -13   1   91.99    4.84
   0  13   1   84.14    5.14
   0 -13   1   87.24    4.62
   0  13   1   79.19    4.78
   0  13   1   81.46    5.17
   0 -13   3   80.06    4.61
   0  13   3   78.75    4.61
   0 -13   3   72.81    4.75
   0 -13   5   29.68    2.64
   0  13   5   26.76    2.60
   0  13   5   29.43    2.90
   0 -13   7  105.83    4.40
   0  13   7   96.09    4.51
   0  13   7   93.11    4.74
   0  13   7   94.47    4.11
   0  14  -2   28.71    2.80
   0 -14  -2   27.91    2.54
   0  14   0    1.19    0.70
   0 -14   0    1.02    0.73
   0 -14   0    1.30    0.70
   0  14   0    0.84    0.79
   0  14   2   22.11    2.37
   0 -14   2   25.26    2.62
   0 -14   2   27.10    2.87
   0 -14   4   77.13    4.16
   0  14   4   75.21    4.71
   0  14   4   74.58    4.25
   0  14   4   77.34    4.57
   0 -14   6   62.96    3.47
   0  14   6   57.42    3.47
   0  15  -1   27.92    2.72
   0 -15  -1   27.67    2.63
   0 -15  -1   25.73    2.57
   0  15  -1   27.87    2.86
   0  15   1   26.68    2.60
   0 -15   1   25.16    2.55
   0 -15   3   39.27    3.13
   0 -15   3   33.15    3.11
   0  15   3   30.68    3.05
   0 -15   5    1.07    0.59
   0  15   5    0.69    0.57
   0  15   5    0.58    0.53
   0 -15   7    4.83    0.78
   0  15   7    5.07    0.82
   0  15   7    5.03    0.85
   0  16  -6   59.05    2.52
   0  16  -2  113.33    5.27
   0 -16  -2   93.13    4.66
   0  16   0    2.44    0.90
   0 -16   0    2.77    0.90
   0  16   2  112.08    5.16
   0 -16   2  111.78    5.27
   0 -16   2  118.72    5.77
   0  16   2  107.23    5.56
   0 -16   4   60.95    3.23
   0  16   4   63.07    3.90
   0 -16   6   57.65    2.64
   0  16   6   53.11    2.63
   0  16   6   52.82    2.69
   0  17  -5   24.21    1.53
   0  17  -1   13.82    1.79
   0 -17  -1   12.47    1.63
   0  17   1   19.19    2.05
   0 -17   1   21.53    2.14
   0 -17   1   19.64    2.24
   0  17   1   20.26    2.29
   0  17   3   64.71    3.79
   0 -17   3   59.47    3.59
   0 -17   5   25.25    1.65
   0  17   5   21.70    1.64
   0  18  -4   23.76    1.51
   0 -18  -2   73.92    3.61
   0 -18   0   90.58    4.10
   0 -18   0  100.80    4.63
   0  18   0  105.45    4.74
   0 -18   2   61.12    3.43
   0  18   2   60.47    3.45
   0  18   4   18.05    1.58
   0 -19  -1   38.23    2.36
   0  19   1   41.07    2.51
   0 -19   1   41.95    2.54
   1   0  -1   -0.04    0.12
   1   0   1   -0.06    0.16
   1   0   3    0.23    0.22
   1   0   3    0.15    0.29
   1   0   5   -0.13    0.40
   1   0   5   -0.29    0.48
   1   0   7   -0.22    0.49
   1   0   7    0.09    0.42
   1   0   9   -0.15    0.49
   1   0  11    0.06    0.27
   1  -1  -2  747.04   11.12
   1   1  -2  749.37   11.25
   1   1   0  615.93    8.68
   1   1   0  585.43    8.83
   1  -1   0  581.76    8.85
   1   1   0  598.54    8.94
   1  -1   0  586.36    8.51
   1  -1   2 4786.24   64.71
   1   1   2 4776.39   64.52
   1  -1   2 4820.38   64.55
   1   1   2 4680.35   64.99
   1   1   2 4808.77   64.05
   1  -1   2 4880.09   64.73
   1  -1   2 4883.38   64.05
   1  -1   4 1130.49   19.85
   1   1   4 1099.52   19.22
   1  -1   4 1140.08   19.77
   1  -1   4 1129.87   18.49
   1   1   6  227.82    8.62
   1  -1   6  237.77    8.82
   1   1   6  239.08    8.36
   1   1   6  248.47    6.24
   1  -1   6  243.25    6.35
   1  -1   6  249.49    6.73
   1   1   6  236.42    9.28
   1  -1   6  236.70    8.12
   1   1   8  100.83    4.27
   1  -1   8  102.99    4.39
   1  -1   8  102.77    4.52
   1  -1  10   45.67    2.82
   1   1  10   43.96    2.90
   1  -1  10   45.92    3.15
   1   1  10   47.54    2.96
   1   2  -1 1648.07   22.50
   1   2  -1 1697.55   23.17
   1  -2  -1 1672.44   23.32
   1  -2   1 7455.48   97.26
   1   2   1 7444.37   98.00
   1  -2   1 7548.85   98.09
   1  -2   1 7400.40   96.60
   1   2   1 7526.10   97.54
   1  -2   1 7555.04   97.53
   1  -2   3 1345.11   22.08
   1   2   3 1360.74   21.42
   1  -2   3 1438.72   21.32
   1  -2   3 1385.56   21.33
   1   2   3 1369.91   21.40
   1  -2   3 1408.08   22.11
   1  -2   3 1400.21   21.05
   1   2   3 1311.24   22.10
   1   2   5  106.44    5.02
   1  -2   5  112.06    5.37
   1   2   5  108.53    5.39
   1  -2   5  106.59    5.23
   1  -2   5  113.58    4.54
   1  -2   7   31.23    3.55
   1   2   7   40.49    2.47
   1  -2   7   38.31    2.49
   1  -2   7   39.29    2.81
   1  -2   9   20.48    2.15
   1  -2   9   32.16    2.37
   1  -2   9   33.63    2.43
   1   2   9   20.31    2.13
   1  -3   0 1285.38   17.88
   1  -3   2   11.21    1.10
   1  -3   2    9.81    0.88
   1  -3   2   10.40    1.00
   1   3   2   12.72    1.18
   1   3   2   10.71    1.01
   1  -3   2   10.86    0.97
   1  -3   2   10.20    0.85
   1   3   4  337.64    9.15
   1  -3   4  343.88    8.24
   1   3   4  325.43    8.26
   1  -3   4  338.39    7.79
   1  -3   6   84.62    5.39
   1   3   6   81.05    4.93
   1  -3   6   84.51    3.54
   1  -3   6   85.15    3.88
   1   3   6   88.35    5.50
   1  -3   6   88.19    4.92
   1   3   6   89.60    4.66
   1   3   8   85.23    4.52
   1  -3   8  129.91    4.91
   1  -3   8  123.47    5.02
   1   3   8   96.52    4.95
   1  -3   8   93.80    4.76
   1  -3  10   54.05    2.86
   1   3  10   39.73    2.81
   1  -3  10   58.63    2.77
   1  -3  10   40.14    2.97
   1   3  10   46.05    2.61
   1  -4  -1 1079.46   16.64
   1   4  -1 1099.58   15.49
   1   4   1 2132.62   30.32
   1  -4   3   60.09    3.22
   1  -4   3   55.17    2.71
   1   4   3   57.48    2.96
   1   4   3   59.06    3.02
   1  -4   3   56.02    2.46
   1  -4   5  565.45   14.35
   1  -4   5  579.79   12.14
   1  -4   7  143.59    8.00
   1  -4   7  126.62    5.40
   1   4   7  129.92    6.98
   1  -4   7  157.76    5.28
   1  -4   7  152.66    5.66
   1   4   7  130.18    5.66
   1   4   7  103.98    7.01
   1  -4   9    7.71    1.28
   1  -4   9   10.71    1.43
   1   4   9    7.57    1.37
   1  -5  -2  217.17    5.21
   1  -5   0  114.26    3.70
   1   5   0  123.16    3.47
   1  -5   2  247.31    6.43
   1   5   2  238.48    6.27
   1  -5   2  237.41    6.14
   1   5   2  247.58    6.24
   1   5   4   93.42    4.49
   1  -5   4   87.86    4.56
   1   5   4   85.66    4.36
   1  -5   6   40.30    3.12
   1  -5   6   45.47    4.16
   1   5   6   42.34    3.76
   1  -5   6   36.97    3.28
   1  -5   6   38.15    2.35
   1  -5   6   42.76    2.78
   1  -5   6   43.04    3.04
   1   5   6   47.14    4.06
   1   5   6   40.32    2.81
   1  -5   8   26.30    2.40
   1  -5   8   32.43    2.40
   1  -5   8   30.19    2.47
   1   5   8   24.87    2.47
   1  -5   8   23.07    2.13
   1   5  10    3.46    0.83
   1  -5  10    6.30    0.89
   1  -5  10    4.24    0.91
   1  -6  -1   66.45    2.95
   1  -6   1   58.89    2.81
   1   6   1   59.89    2.72
   1  -6   3  154.18    5.27
   1   6   3  159.03    5.74
   1  -6   5   19.52    1.88
   1  -6   5   17.73    2.40
   1   6   5   20.32    2.51
   1   6   5   19.49    2.49
   1  -6   5   19.57    1.80
   1   6   5   23.59    2.04
   1  -6   5   18.31    1.85
   1   6   7   16.47    2.65
   1  -6   7   20.29    2.06
   1   6   7   15.44    1.97
   1  -6   9   16.89    1.68
   1   6   9   17.24    1.87
   1  -6   9   13.30    1.47
   1  -7  -2  232.14    6.41
   1  -7   0  104.93    4.11
   1   7   0  105.40    3.67
   1   7   2  620.10   12.87
   1  -7   2  619.35   12.55
   1  -7   2  621.38   12.65
   1  -7   4   50.42    3.62
   1  -7   4   50.83    2.95
   1   7   4   57.43    3.85
   1  -7   4   52.69    2.92
   1   7   4   55.29    3.01
   1   7   6  129.26    7.25
   1  -7   6  137.91    5.64
   1  -7   6  138.67    7.48
   1   7   6  134.51    7.28
   1  -7   6  146.54    5.42
   1  -7   6  144.66    6.00
   1   7   6  119.36    5.42
   1   7   8   23.05    2.69
   1  -7   8   27.05    2.28
   1   7   8   24.45    2.36
   1  -7  10    9.19    0.99
   1   7  10    7.95    1.00
   1  -8  -1  519.97   11.56
   1  -8   1   19.12    1.89
   1   8   1   20.24    1.81
   1  -8   3   47.82    3.09
   1   8   3   40.95    3.07
   1  -8   5  107.70    4.92
   1   8   5  108.60    6.22
   1   8   5  124.78    6.10
   1  -8   5  113.28    4.93
   1   8   5  101.91    4.73
   1  -8   7  101.98    4.88
   1  -8   7  109.79    4.70
   1   8   7   97.77    4.91
   1   8   9   57.44    3.05
   1  -8   9   59.35    2.86
   1  -9   0  597.40   13.32
   1  -9   2  554.23   12.70
   1   9   2  524.02   12.60
   1  -9   4  310.37    8.63
   1   9   4  312.75    9.59
   1   9   4  283.27    9.01
   1  -9   4  300.07    8.24
   1  -9   6   33.17    2.83
   1  -9   6   38.61    3.10
   1   9   6   35.91    3.58
   1   9   6   36.31    2.93
   1  -9   8   38.47    2.50
   1   9   8   31.55    2.88
   1  -9   8   29.96    2.33
   1   9   8   29.64    2.39
   1 -10  -3  149.33    5.22
   1 -10   1  684.00   14.17
   1  10   1  657.06   14.91
   1  10   3  253.85    8.21
   1 -10   3  242.05    7.35
   1 -10   3  245.27    7.88
   1  10   3  237.80    8.59
   1  10   3  241.35    8.26
   1 -10   5  219.66    7.65
   1  10   5  220.52    8.67
   1 -10   5  223.54    7.41
   1 -10   7   56.91    3.52
   1  10   7   56.96    4.09
   1  10   7   58.51    3.53
   1  10   9   15.44    1.56
   1 -10   9   19.34    1.42
   1 -11  -2  302.91    9.81
   1  11  -2  293.73    9.55
   1 -11  -2  288.84    8.81
   1 -11  -2  288.48    7.99
   1 -11   0  462.04   12.53
   1  11   0  436.16   11.86
   1 -11   0  448.79   10.95
   1 -11   0  427.60   10.20
   1  11   0  432.84   11.18
   1 -11   0  429.94   11.27
   1 -11   2  142.41    6.58
   1 -11   2  145.92    6.03
   1 -11   2  146.46    6.48
   1  11   2  151.95    6.04
   1 -11   4  142.10    5.82
   1  11   4  120.79    6.65
   1  11   4  127.91    6.21
   1  11   4  137.54    6.39
   1 -11   6   20.27    2.21
   1 -11   6   17.93    2.11
   1  11   6   16.61    2.19
   1  11   6   19.18    2.55
   1  11   6   17.45    1.93
   1  11   8   26.74    1.97
   1 -11   8   27.60    1.96
   1  11   8   21.24    2.02
   1 -12  -3    9.40    1.40
   1 -12  -1   12.99    2.09
   1 -12  -1    9.78    1.50
   1 -12  -1   11.29    1.74
   1 -12  -1   11.32    1.55
   1  12  -1    9.28    1.70
   1 -12   1  209.31    8.44
   1 -12   1  225.41    7.68
   1  12   1  202.13    8.01
   1 -12   1  212.53    7.17
   1 -12   1  213.03    7.72
   1 -12   3  151.17    5.93
   1 -12   3  157.91    6.65
   1  12   3  162.76    6.81
   1  12   3  155.31    6.93
   1 -12   5    2.10    0.84
   1  12   5    3.19    1.09
   1  12   5    2.63    0.99
   1  12   7   21.73    2.08
   1 -12   7   21.89    2.03
   1  12   7   22.66    2.28
   1 -12   7   23.64    1.92
   1 -13  -4   95.09    4.54
   1 -13  -2   26.50    3.01
   1 -13  -2   28.62    2.80
   1  13  -2   26.61    2.97
   1 -13  -2   26.73    2.43
   1 -13   0  150.28    6.57
   1 -13   0  153.30    7.35
   1 -13   0  156.62    6.36
   1  13   0  158.24    7.25
   1 -13   0  150.51    6.04
   1 -13   2  222.15    8.02
   1  13   2  217.57    7.92
   1 -13   2  202.66    7.49
   1  13   2  229.37    8.59
   1 -13   2  204.59    7.60
   1  13   4  132.84    6.45
   1 -13   4  135.96    5.74
   1  13   4  141.49    6.52
   1 -13   6   47.46    3.10
   1  13   6   45.22    3.23
   1  13   8    4.92    0.75
   1 -13   8    4.85    0.67
   1 -14  -3  113.01    5.14
   1  14  -1  479.48   12.50
   1 -14  -1  481.73   12.37
   1 -14  -1  496.28   13.10
   1 -14  -1  493.19   12.30
   1  14   1  158.40    6.52
   1 -14   1  160.32    6.82
   1 -14   1  164.87    6.73
   1 -14   1  150.21    6.34
   1 -14   3    8.89    1.60
   1  14   3    6.70    1.45
   1  14   3    6.51    1.50
   1 -14   5   21.61    2.11
   1  14   5   19.62    2.12
   1  14   5   20.10    2.26
   1  14   5   20.54    2.30
   1  14   7    3.88    0.84
   1  14   7    3.65    0.70
   1  14   7    3.99    0.79
   1 -15  -4  110.79    4.79
   1  15  -2  282.14    9.09
   1 -15  -2  285.81    8.81
   1  15   0  151.25    6.41
   1 -15   0  151.46    6.37
   1 -15   0  148.31    6.27
   1  15   2    7.46    1.38
   1 -15   2    9.22    1.56
   1 -15   2    7.13    1.42
   1  15   2    7.08    1.52
   1 -15   4   60.21    3.36
   1  15   4   58.77    3.58
   1  15   4   62.88    3.93
   1  15   4   63.89    4.11
   1 -15   6   38.48    2.38
   1 -15   6   37.31    2.26
   1  15   6   33.19    2.27
   1 -16  -3   80.67    4.14
   1  16  -1   11.95    1.74
   1 -16  -1   13.02    1.78
   1 -16  -1   13.23    1.82
   1  16   1  121.87    5.48
   1 -16   1  121.66    5.49
   1  16   1  117.75    5.81
   1  16   3  129.78    5.58
   1  16   3  128.46    5.86
   1 -16   5    2.67    0.64
   1  16   5    2.27    0.64
   1  17  -2  166.56    6.07
   1 -17  -2  152.84    5.78
   1  17   0   28.41    2.49
   1 -17   0   24.70    2.26
   1  17   0   30.32    2.72
   1 -17   2    5.69    1.15
   1  17   2    4.14    1.05
   1  17   4    6.17    1.09
   1  18  -1   11.19    1.43
   1 -18  -1   11.90    1.55
   1  18   1   19.73    1.85
   1 -18   1   17.84    1.86
   1  18   1   21.49    2.03
   1  18   3   18.73    1.77
   1 -19  -2   27.51    1.88
   1 -19   0   47.87    2.65
   1  19   2   27.97    1.87
   2   0  -4  133.55    4.33
   2   0  -2 1283.51   19.06
   2   0   0 1742.75   24.62
   2   0   0 1708.57   24.02
   2   0   2    0.76    0.35
   2   0   2    1.20    0.49
   2   0   4  863.97   16.48
   2   0   4  873.12   17.81
   2   0   6  266.41    9.88
   2   0   6  290.66    9.62
   2   0   6  322.48    7.74
   2   0   6  299.87    7.79
   2   0   6  260.96   10.40
   2   0   6  267.63    9.27
   2   0   6  288.12    9.34
   2   0   8    5.56    1.12
   2   0   8    4.85    1.15
   2   0  10    5.90    0.90
   2   0  10    6.53    1.04
   2  -1  -5  470.53   10.63
   2   1  -3  177.86    4.51
   2  -1  -3  186.73    4.96
   2   1  -1 2635.16   35.64
   2  -1  -1 2660.46   36.10
   2  -1  -1 2660.09   35.82
   2   1  -1 2623.77   35.97
   2  -1   1 1634.42   23.03
   2   1   1 1649.25   23.37
   2   1   3  253.14    7.35
   2  -1   3  240.40    6.99
   2   1   3  241.52    6.61
   2  -1   3  241.98    6.60
   2  -1   3  237.12    6.78
   2  -1   5  241.04    7.29
   2  -1   5  205.84    8.02
   2   1   5  198.70    8.38
   2   1   5  202.91    7.42
   2   1   5  255.27    6.11
   2  -1   5  239.06    6.04
   2   1   5  229.60    6.11
   2  -1   5  227.81    6.14
   2  -1   5  212.49    8.15
   2  -1   5  195.03    7.23
   2   1   5  200.80    7.01
   2  -1   5  202.91    5.93
   2   1   7   25.70    2.44
   2  -1   7   32.70    2.42
   2  -1   7   34.97    2.60
   2   1   7   27.32    2.92
   2  -1   9   21.79    2.03
   2   1   9   20.92    2.15
   2  -2  -6   73.15    3.99
   2  -2  -4 1575.14   25.13
   2  -2  -2  116.60    3.56
   2   2  -2  118.72    3.11
   2  -2  -2  120.19    3.58
   2   2   0 4172.33   54.63
   2  -2   0 4003.00   54.88
   2   2   0 4050.42   55.03
   2  -2   0 3990.83   53.95
   2  -2   0 4102.30   55.48
   2   2   0 4072.64   54.43
   2  -2   2 1341.22   21.12
   2   2   2 1202.49   20.21
   2  -2   2 1216.72   20.00
   2   2   2 1383.41   20.51
   2  -2   4  278.85    8.69
   2  -2   4  269.41    7.80
   2  -2   4  279.37    8.38
   2   2   4  296.69    9.27
   2  -2   6   82.10    4.50
   2  -2   6   74.66    5.36
   2   2   6   76.67    4.87
   2  -2   6   91.61    4.08
   2  -2   6   87.46    3.93
   2   2   6   83.01    5.91
   2   2   6   81.93    4.20
   2  -2   6   81.45    5.12
   2   2   6   90.35    4.96
   2  -2   8   43.70    3.11
   2   2   8   39.03    2.94
   2  -2  10    1.83    0.50
   2   2  10    3.17    0.71
   2  -2  10    2.98    0.78
   2  -3  -3  128.72    4.31
   2   3  -1 1939.01   26.90
   2  -3  -1 1858.59   28.22
   2   3  -1 1922.63   28.00
   2  -3  -1 1953.04   27.38
   2  -3   1 2070.03   30.07
   2   3   1 2025.26   29.52
   2  -3   1 2052.26   29.89
   2  -3   3   93.15    4.54
   2  -3   3   91.50    3.97
   2   3   3   92.43    4.07
   2   3   3   96.03    4.66
   2  -3   5   49.35    3.42
   2  -3   5   50.94    3.27
   2  -3   5   52.89    4.25
   2   3   5   57.15    3.95
   2  -3   5   61.84    2.83
   2  -3   5   49.62    2.83
   2  -3   5   50.33    3.79
   2   3   5   46.63    4.23
   2   3   5   52.86    3.14
   2   3   5   51.52    3.42
   2  -3   7   47.90    3.61
   2   3   7   42.01    3.93
   2  -3   7   56.59    3.18
   2  -3   7   53.04    3.25
   2  -3   7   43.53    2.93
   2   3   7   45.66    3.24
   2  -3   7   45.05    4.21
   2  -3   9   18.81    1.76
   2   3   9   13.48    1.78
   2  -4  -6   40.49    3.17
   2   4  -2  475.89    8.16
   2  -4  -2  468.87    9.32
   2   4  -2  472.46    9.28
   2  -4   0  259.39    6.07
   2   4   0  251.25    6.06
   2  -4   2  116.26    4.31
   2   4   2  129.39    4.54
   2  -4   4   44.98    3.67
   2  -4   4   40.85    2.94
   2   4   4   43.74    3.24
   2   4   4   40.80    3.42
   2  -4   6  159.64    6.57
   2  -4   6  157.54    8.56
   2   4   6  161.45    7.68
   2  -4   6  162.79    5.71
   2  -4   6  155.02    5.67
   2   4   6  167.26    8.89
   2   4   6  163.21    6.22
   2  -4   6  160.23    7.77
   2   4   6  159.18    6.91
   2  -4   8   89.80    4.19
   2   4   8   93.75    4.51
   2   4  10    2.52    0.64
   2  -4  10    1.42    0.51
   2  -5  -7  239.58    8.85
   2   5  -3  148.28    4.62
   2   5  -1 2697.09   39.59
   2   5  -1 2736.24   38.00
   2  -5  -1 2791.42   38.67
   2  -5   1  532.39   10.87
   2   5   1  523.73   10.46
   2   5   1  559.66   10.81
   2  -5   3  262.90    8.86
   2  -5   3  249.79    7.49
   2   5   3  267.38    8.12
   2  -5   5   38.02    3.02
   2  -5   5   38.62    2.74
   2   5   5   41.93    3.72
   2  -5   5   37.58    2.53
   2   5   5   42.44    4.02
   2   5   5   42.98    2.92
   2  -5   5   42.35    3.70
   2   5   5   44.26    3.30
   2  -5   7   27.00    2.74
   2   5   7   24.43    3.17
   2  -5   7   34.42    2.63
   2  -5   7   29.50    2.47
   2   5   7   29.06    2.61
   2  -5   7   26.54    3.31
   2   5   9   21.32    2.04
   2  -5   9   21.69    1.73
   2   6  -2 2378.10   35.63
   2   6   0  961.01   16.78
   2  -6   2  711.31   14.20
   2   6   2  707.53   14.34
   2   6   4  131.53    6.44
   2  -6   4  115.10    4.64
   2  -6   4  120.82    6.61
   2  -6   4  127.01    6.01
   2   6   4  118.75    6.15
   2  -6   4  124.41    4.83
   2   6   4  119.60    5.30
   2   6   4  112.76    5.84
   2   6   4  128.88    4.99
   2   6   4  129.03    5.41
   2  -6   6   78.42    4.64
   2  -6   6   74.75    4.16
   2  -6   6   73.98    6.02
   2  -6   6   72.85    5.20
   2   6   6   75.08    5.55
   2  -6   6   78.83    3.85
   2   6   6   79.98    4.31
   2  -6   8   63.24    3.98
   2   6   8   55.18    3.58
   2  -6   8   58.71    3.32
   2  -7  -7   17.26    2.46
   2   7  -3  338.42    8.57
   2  -7   1  289.30    7.94
   2   7   1  278.94    7.53
   2   7   1  279.83    7.57
   2  -7   3   15.65    2.14
   2  -7   3   14.46    1.81
   2   7   3   16.26    2.04
   2  -7   5   77.35    4.16
   2   7   5   67.88    5.32
   2   7   5   76.93    4.11
   2  -7   7   56.77    3.94
   2   7   7   52.32    4.76
   2  -7   7   67.83    3.61
   2   7   7   56.09    3.69
   2  -7   7   65.84    3.73
   2  -7   7   54.68    4.44
   2   7   9   14.68    1.51
   2  -7   9   14.99    1.36
   2   8  -2  189.97    6.46
   2   8   0  541.38   11.55
   2  -8   2  160.82    6.39
   2  -8   2  164.75    6.26
   2   8   2  164.87    6.34
   2  -8   4   94.68    5.92
   2  -8   4  103.01    4.68
   2   8   4  105.17    6.33
   2   8   4  107.11    5.36
   2   8   4  100.57    5.40
   2  -8   4  108.09    4.68
   2   8   4   96.01    5.70
   2  -8   6   92.27    5.09
   2  -8   6   91.23    4.73
   2   8   6   83.55    6.11
   2   8   6   77.77    4.43
   2  -8   8   41.48    3.01
   2  -8   8   44.88    2.64
   2   8   8   34.63    2.99
   2   8   8   38.54    2.69
   2  -8   8   40.65    2.61
   2  -9   1    2.48    0.81
   2   9   1    1.39    0.64
   2   9   1    3.55    0.93
   2  -9   3  111.81    4.71
   2  -9   3  112.11    5.54
   2   9   3  117.31    5.61
   2   9   3  114.61    5.89
   2  -9   5   91.31    4.72
   2   9   5   85.30    6.15
   2   9   5   83.50    5.40
   2  -9   7    4.74    1.17
   2   9   7    4.71    1.44
   2   9   7    6.05    1.20
   2  -9   7    6.04    1.15
   2  -9   9   10.31    0.97
   2   9   9   10.04    1.12
   2   9   9    9.64    1.02
   2 -10  -2  143.06    5.13
   2 -10  -2  134.58    5.63
   2 -10   0  165.94    5.96
   2  10   0  173.20    6.74
   2 -10   0  161.16    5.44
   2 -10   2    2.56    0.88
   2 -10   2    2.86    0.92
   2  10   2    2.95    0.94
   2  10   2    2.11    0.84
   2 -10   4  119.15    5.33
   2  10   4  124.79    7.13
   2  10   4  122.17    6.20
   2  10   4  125.02    6.16
   2 -10   6   70.97    4.37
   2 -10   6   75.90    4.28
   2  10   6   60.79    4.99
   2  10   6   69.60    3.92
   2 -10   6   76.54    3.90
   2 -10   8   17.08    1.69
   2  10   8   13.97    1.68
   2  10   8   17.11    1.54
   2 -10   8   16.76    1.49
   2 -11  -5   56.33    3.42
   2 -11  -3  151.65    5.69
   2 -11  -1  153.42    5.59
   2  11  -1  139.79    6.42
   2 -11  -1  144.02    6.18
   2 -11   1   78.47    4.31
   2 -11   1   81.10    4.96
   2  11   1   72.50    4.52
   2  11   1   80.66    4.58
   2 -11   1   83.92    4.60
   2 -11   3  293.18    8.59
   2  11   3  299.90    9.73
   2  11   3  297.44    9.95
   2  11   3  282.10   10.16
   2 -11   5  175.33    6.73
   2  11   5  164.36    7.56
   2 -11   7   29.69    2.44
   2  11   7   34.20    2.34
   2  11   7   27.80    2.55
   2 -11   7   35.52    2.34
   2 -12  -4  219.93    7.29
   2 -12  -2  183.12    8.00
   2 -12  -2  187.30    7.35
   2  12  -2  167.72    7.36
   2  12  -2  189.49    8.01
   2 -12  -2  181.59    6.50
   2 -12   0  127.03    5.65
   2 -12   0  131.88    6.55
   2  12   0  124.64    6.30
   2 -12   0  125.05    5.22
   2 -12   0  125.68    5.98
   2 -12   2  515.62   13.24
   2 -12   2  531.41   14.49
   2  12   2  534.07   14.05
   2 -12   4  206.21    7.23
   2  12   4  195.53    7.99
   2  12   4  192.19    7.93
   2 -12   6   17.79    2.01
   2 -12   6   15.06    1.78
   2  12   6   11.13    1.70
   2 -12   6   15.74    1.58
   2  12   8   23.30    1.61
   2 -13  -5  151.00    5.82
   2 -13  -3  310.49    9.12
   2 -13  -1  509.97   14.70
   2  13  -1  486.75   14.09
   2  13  -1  485.78   13.99
   2 -13  -1  498.60   12.17
   2 -13  -1  520.68   13.57
   2 -13   1  244.29    8.40
   2 -13   1  238.41    8.54
   2  13   1  242.62    8.76
   2  13   3   27.15    2.82
   2  13   3   29.99    3.08
   2 -13   5   35.16    2.70
   2  13   5   28.03    2.76
   2 -13   7    7.29    1.02
   2  13   7    9.62    1.20
   2  13   7    8.83    1.12
   2 -14  -4    1.12    0.66
   2 -14  -2   74.85    4.65
   2 -14  -2   79.05    4.33
   2 -14   0   53.58    3.73
   2 -14   0   61.60    4.21
   2 -14   0   49.79    3.46
   2  14   0   60.90    4.12
   2  14   2    7.94    1.55
   2  14   2    9.59    1.77
   2 -14   4    5.36    1.09
   2  14   4    6.51    1.40
   2  14   4    8.72    1.59
   2 -14   6    6.32    1.03
   2  14   6    5.33    0.99
   2  14   6    4.62    0.84
   2 -15  -5   15.06    1.65
   2  15  -3   67.20    4.03
   2 -15  -3   68.83    3.93
   2 -15  -1   18.34    2.30
   2 -15  -1   16.29    1.97
   2  15   1   24.26    2.45
   2 -15   1   25.70    2.63
   2  15   1   29.20    2.87
   2  15   3   13.27    1.87
   2  15   3   13.30    1.99
   2  15   5    4.12    0.90
   2  16  -6    1.73    0.58
   2 -16  -4    6.17    1.09
   2  16  -2    0.13    0.44
   2 -16  -2    0.13    0.52
   2  16   0   15.95    1.96
   2 -16   0   14.34    1.81
   2  16   0   14.59    1.95
   2  16   2   14.99    1.85
   2  16   2   16.35    2.08
   2  16   4    6.99    1.10
   2  16   4    6.42    1.15
   2 -17  -3   68.89    3.50
   2  17  -1   60.10    3.53
   2 -17  -1   58.15    3.40
   2  17   1   74.42    3.78
   2  17   1   72.20    3.98
   2  17   3   40.28    2.58
   2  18  -2   81.27    3.61
   2  18   0   74.08    3.51
   2 -18   0   76.64    3.62
   2  18   2   21.99    1.87
   2  19  -1   30.49    1.90
   2 -19  -1   27.80    1.86
   3   0  -5    0.39    0.41
   3   0  -3    0.06    0.23
   3   0  -1    0.51    0.28
   3   0  -1    0.05    0.24
   3   0   1    3.76    0.67
   3   0   1    0.16    0.26
   3   0   3   -0.11    0.38
   3   0   3   -0.14    0.51
   3   0   5    0.48    0.73
   3   0   5    0.15    0.47
   3   0   5    0.29    0.41
   3   0   5   -0.10    0.34
   3   0   5    0.22    0.47
   3   0   5    0.16    0.39
   3   0   7    0.14    0.55
   3   0   7    0.62    0.73
   3   0   9   -0.24    0.34
   3   0   9    0.35    0.38
   3   0   9   -0.10    0.41
   3  -1  -6  329.78    9.14
   3   1  -4 1182.11   19.27
   3  -1  -4 1186.82   19.97
   3   1  -2  826.96   13.64
   3  -1  -2  802.61   13.65
   3   1   0  150.69    4.12
   3   1   0  141.21    4.35
   3  -1   0  151.18    4.51
   3  -1   0  154.53    4.02
   3  -1   2  163.27    5.62
   3   1   2  168.08    5.57
   3  -1   2  162.67    5.50
   3  -1   2  169.29    5.59
   3   1   2  172.37    6.07
   3  -1   4   69.40    3.69
   3   1   4   64.86    3.90
   3  -1   4   58.34    3.76
   3   1   4   59.26    2.92
   3  -1   4   63.49    3.03
   3  -1   4   65.17    3.09
   3   1   4   62.15    4.45
   3  -1   4   58.78    4.05
   3  -1   6   56.51    4.10
   3   1   6   53.26    4.08
   3  -1   6   57.72    3.34
   3  -1   6   56.56    3.24
   3   1   6   44.62    4.58
   3  -1   6   50.25    4.17
   3   1   6   52.23    4.05
   3  -1   6   54.42    4.29
   3   1   8   32.14    2.64
   3  -1   8   30.63    2.56
   3  -2  -5  210.50    6.76
   3   2  -3  854.11   14.18
   3  -2  -3  814.32   14.94
   3  -2  -3  834.08   14.82
   3   2  -1  424.28    8.16
   3  -2  -1  424.84    8.30
   3  -2  -1  427.83    9.38
   3  -2  -1  423.80    8.12
   3   2   1  522.80   10.73
   3  -2   1  537.01   10.98
   3  -2   3  540.93   13.36
   3  -2   3  521.73   12.20
   3   2   3  526.23   13.67
   3  -2   5   42.01    3.37
   3  -2   5   41.66    3.14
   3  -2   5   32.18    3.54
   3   2   5   42.00    3.44
   3  -2   5   40.36    2.62
   3  -2   5   41.28    2.66
   3   2   5   30.11    3.68
   3  -2   5   42.82    3.77
   3   2   5   39.54    3.28
   3   2   5   35.14    3.10
   3  -2   7  138.72    5.39
   3  -2   7  120.61    4.98
   3   2   7  117.79    5.42
   3  -2   7  127.56    7.11
   3   2   7  126.98    6.65
   3   2   9   35.26    2.27
   3  -2   9   36.62    2.36
   3  -3  -6  189.49    7.05
   3  -3  -4 1184.85   20.62
   3   3  -2  282.42    6.24
   3  -3  -2  278.12    7.30
   3  -3  -2  288.12    6.77
   3  -3   0 2233.83   32.91
   3  -3   0 2204.35   33.68
   3   3   0 2227.92   32.27
   3  -3   2  310.72    8.37
   3   3   2  304.60    8.31
   3  -3   4   52.39    3.53
   3  -3   4   47.02    3.39
   3  -3   4   48.47    3.19
   3  -3   4   50.92    4.17
   3  -3   4   51.05    3.57
   3  -3   4   53.54    2.84
   3  -3   4   52.44    4.03
   3   3   4   48.80    3.54
   3  -3   4   43.16    2.63
   3   3   4   50.17    4.31
   3   3   4   47.55    2.97
   3   3   4   48.38    3.32
   3  -3   6   77.41    4.63
   3   3   6   68.44    4.79
   3  -3   6   75.11    3.84
   3  -3   6   79.32    3.97
   3   3   6   70.91    4.12
   3  -3   6   65.11    5.10
   3   3   6   74.08    4.77
   3  -3   8   55.20    3.03
   3   3   8   54.37    3.62
   3   3   8   55.61    3.34
   3  -4  -7  239.50    8.63
   3  -4  -5   99.54    4.82
   3  -4  -3  328.77    8.15
   3  -4  -1  545.96   10.08
   3  -4  -1  533.35   10.52
   3   4  -1  556.87   11.46
   3  -4  -1  532.81   11.51
   3  -4   1  165.18    5.50
   3  -4   3  132.37    6.57
   3  -4   3  143.88    5.88
   3   4   3  134.00    6.70
   3   4   3  135.17    6.02
   3  -4   5  119.49    5.56
   3   4   5  123.14    6.35
   3  -4   5  110.38    4.59
   3  -4   5  122.73    4.86
   3  -4   5  110.87    6.58
   3   4   5  114.99    5.14
   3   4   5  125.47    5.92
   3  -4   7   17.42    2.21
   3   4   7   17.65    2.50
   3  -4   7   21.14    2.09
   3  -4   7   19.93    2.00
   3   4   7   15.01    1.93
   3  -4   7   15.31    2.58
   3   4   9   15.25    1.59
   3  -4   9   13.23    1.38
   3  -5  -6   48.67    3.72
   3  -5  -4  177.93    6.37
   3  -5  -2  497.64   10.46
   3   5  -2  507.89   11.27
   3   5  -2  531.31   10.02
   3  -5   0 1800.92   28.38
   3   5   0 1821.54   28.65
   3  -5   2 1290.11   23.23
   3   5   2 1319.65   23.50
   3  -5   4   25.13    3.32
   3  -5   4   31.39    2.94
   3   5   4   29.74    3.01
   3  -5   4   25.53    2.05
   3   5   4   23.33    3.13
   3  -5   4   28.90    2.18
   3   5   4   32.75    2.58
   3   5   4   31.77    2.76
   3  -5   6   62.78    4.21
   3   5   6   69.44    5.09
   3  -5   6   69.56    3.71
   3   5   6   64.79    3.96
   3  -5   6   62.03    5.10
   3  -5   6   69.83    3.79
   3   5   8    2.85    0.86
   3  -5   8    2.76    0.77
   3  -6  -7   17.12    2.45
   3  -6  -5   23.03    2.49
   3  -6  -3  149.01    5.42
   3   6  -3  134.56    5.30
   3  -6  -1  365.82    8.81
   3   6  -1  373.36    9.50
   3  -6   1 1387.87   24.22
   3   6   1 1388.83   23.82
   3   6   1 1417.38   24.10
   3  -6   3   72.31    3.60
   3  -6   3   62.37    4.75
   3   6   3   75.12    4.73
   3   6   3   80.62    5.30
   3  -6   3   72.32    3.32
   3   6   3   78.25    3.82
   3  -6   3   68.04    4.49
   3  -6   5  119.77    5.81
   3   6   5  140.31    7.28
   3  -6   5  122.75    4.85
   3  -6   5  129.90    5.13
   3   6   5  119.10    7.82
   3   6   5  124.37    5.49
   3  -6   5  109.10    6.76
   3   6   5  133.69    6.28
   3  -6   7   15.71    2.03
   3   6   7   14.12    2.30
   3  -6   7   15.88    1.75
   3   6   7   11.81    1.71
   3  -6   7   15.76    1.80
   3   6   7   15.15    1.84
   3  -6   7   12.69    2.29
   3   6   9    8.57    1.05
   3  -6   9    9.64    1.03
   3  -7  -6  142.68    7.02
   3  -7  -4  311.31    9.43
   3   7  -2   51.88    3.37
   3  -7   0  633.78   13.66
   3   7   0  632.40   13.80
   3   7   0  642.97   13.48
   3  -7   2  300.99    7.77
   3  -7   2  304.97    9.29
   3   7   2  296.36    8.77
   3   7   2  294.93    9.27
   3   7   2  305.94    9.97
   3  -7   4   80.49    4.17
   3  -7   4   61.38    5.26
   3  -7   4   69.03    4.59
   3   7   4   85.19    5.54
   3   7   4   68.03    5.16
   3   7   4   73.64    5.51
   3  -7   4   73.59    3.66
   3   7   4   82.26    4.29
   3  -7   4   67.37    4.91
   3  -7   6   20.66    2.38
   3   7   6   23.22    3.08
   3  -7   6   19.60    1.93
   3   7   6   22.39    2.31
   3  -7   6   20.96    2.08
   3  -7   6   17.63    2.65
   3   7   8    4.09    0.90
   3  -7   8    5.10    0.91
   3  -8  -5  222.33    8.61
   3   8  -3  428.49   11.31
   3  -8  -1  147.17    5.71
   3   8  -1  147.92    6.14
   3  -8   1   81.05    4.48
   3   8   1   79.83    4.36
   3   8   1   81.96    4.43
   3  -8   3   97.65    4.48
   3  -8   3  101.15    6.19
   3  -8   3  101.43    5.50
   3   8   3  103.97    5.41
   3   8   3  106.72    6.00
   3  -8   5    2.24    0.92
   3   8   5    5.10    1.61
   3   8   5    2.45    0.87
   3  -8   5    3.44    0.92
   3  -8   5    2.50    1.01
   3  -8   7    3.01    0.90
   3   8   7    4.55    1.36
   3   8   7    2.94    0.84
   3  -8   7    3.40    0.85
   3  -8   7    3.42    1.09
   3   9  -2  525.29   13.48
   3   9   0   21.18    1.83
   3  -9   0   22.68    2.39
   3   9   0   20.45    2.31
   3   9   0   23.93    2.33
   3  -9   2  107.16    5.77
   3  -9   2  114.09    5.85
   3   9   2  109.69    5.45
   3   9   2  108.49    5.80
   3  -9   4  100.20    4.87
   3   9   4   95.02    5.65
   3  -9   6   53.44    3.66
   3   9   6   54.91    4.62
   3   9   6   45.76    3.16
   3  -9   6   53.36    3.18
   3   9   8   17.72    1.47
   3   9   8   17.02    1.61
   3  -9   8   16.59    1.39
   3  10  -3   64.64    4.32
   3  10  -1  365.52    9.14
   3 -10  -1  393.50   11.16
   3  10  -1  390.35   11.61
   3 -10  -1  397.72    9.45
   3 -10   1  158.39    7.04
   3  10   1  157.33    6.84
   3  10   1  150.52    6.38
   3  10   1  148.80    6.67
   3 -10   3  135.10    5.57
   3 -10   3  128.79    6.56
   3  10   3  117.85    6.60
   3  10   5  117.93    6.84
   3 -10   5  105.98    4.55
   3 -10   7   38.29    2.62
   3  10   7   38.70    3.20
   3  10   7   35.86    2.31
   3 -10   7   42.49    2.46
   3 -11  -6  261.74    7.98
   3 -11  -4  131.62    5.45
   3  11  -2   52.64    4.11
   3 -11  -2   53.03    3.29
   3 -11   0   56.54    4.20
   3  11   0   67.66    4.61
   3 -11   2   55.00    4.34
   3  11   2   48.56    3.81
   3  11   2   51.58    4.19
   3 -11   4    3.05    0.93
   3  11   4    3.36    1.26
   3  11   4    3.42    1.13
   3 -11   6    0.86    0.61
   3  11   6    2.08    0.92
   3 -11   6    1.47    0.58
   3 -12  -5  158.94    6.08
   3 -12  -3   46.75    3.63
   3 -12  -3   50.68    3.34
   3 -12  -1  177.67    7.68
   3  12  -1  180.36    8.05
   3 -12  -1  171.37    7.26
   3 -12  -1  171.72    6.25
   3 -12   1    3.74    1.21
   3  12   1    4.42    1.23
   3  12   3   36.18    3.53
   3  12   3   32.35    3.08
   3  12   3   27.87    3.00
   3 -12   5    1.62    0.72
   3  12   5    1.26    0.78
   3  12   5    1.37    0.77
   3 -12   7    2.10    0.56
   3  12   7    2.29    0.60
   3 -13  -6   22.49    2.07
   3 -13  -4   17.76    2.02
   3 -13  -2  198.51    7.97
   3 -13  -2  215.43    7.26
   3 -13   0  202.04    7.95
   3  13   2   16.55    2.22
   3  13   2   17.30    2.32
   3  13   4    1.07    0.64
   3  13   4    1.56    0.82
   3 -13   6    3.66    0.80
   3  13   6    3.47    0.77
   3  14  -7   71.42    3.42
   3 -14  -5   95.40    4.42
   3  14  -3   86.20    4.48
   3 -14  -3   82.99    4.36
   3 -14  -3   79.57    4.69
   3 -14  -1  114.24    5.89
   3 -14  -1  130.91    5.47
   3  14   1   35.59    3.09
   3 -14   1   32.47    2.98
   3  14   1   30.60    2.94
   3  14   3  130.88    6.12
   3  14   3  120.20    5.72
   3 -14   5   51.32    2.97
   3  14   5   50.30    2.96
   3  14   5   54.42    3.17
   3 -15  -6   33.09    2.16
   3  15  -6   35.74    2.44
   3 -15  -4   17.82    1.87
   3  15  -4   18.39    1.99
   3 -15  -2   16.95    2.14
   3 -15  -2   17.49    1.97
   3 -15   0   22.17    2.46
   3  15   2   31.11    2.73
   3  15   2   30.10    2.77
   3  15   4   26.93    2.27
   3 -16  -5   37.27    2.33
   3  16  -5   42.50    2.59
   3  16  -3   72.01    3.83
   3 -16  -3   74.99    3.77
   3  16  -1   51.39    3.34
   3 -16  -1   48.62    3.40
   3 -16  -1   49.59    3.11
   3  16   1   57.31    3.35
   3  16   1   56.52    3.52
   3  16   1   59.95    3.66
   3  16   3   46.50    2.91
   3 -17  -4   63.53    2.87
   3 -17  -4   62.61    2.99
   3  17  -2   32.56    2.42
   3 -17  -2   33.30    2.34
   3  17   0    9.37    1.33
   3  17   2    5.81    1.00
   3 -18  -3    2.01    0.54
   3  18  -1    1.21    0.51
   3 -18  -1    1.07    0.43
   4   0  -4  305.96    7.84
   4   0  -2  410.73    8.80
   4   0   0  467.43    9.44
   4   0   0  430.05    9.91
   4   0   2  119.21    5.28
   4   0   2  129.85    5.58
   4   0   4  418.07   11.65
   4   0   4  388.76   11.56
   4   0   4  430.34    9.90
   4   0   4  403.71   11.67
   4   0   4  410.44   12.86
   4   0   6   47.15    3.81
   4   0   6   42.52    3.69
   4   0   6   38.25    3.04
   4   0   6   40.50    3.74
   4   0   8   24.91    2.06
   4  -1  -5  173.76    6.01
   4   1  -5  179.14    5.91
   4   1  -3  416.53    9.17
   4  -1  -3  413.72    9.27
   4   1  -1  642.66   12.04
   4  -1  -1  654.17   11.93
   4   1   1  396.83    9.86
   4  -1   1  382.22    9.72
   4  -1   1  378.14    9.79
   4   1   1  403.44    9.22
   4  -1   3   97.54    4.89
   4   1   3   92.73    4.91
   4  -1   3  101.53    5.20
   4   1   3   99.39    4.98
   4  -1   3  102.12    5.13
   4  -1   3  113.02    4.22
   4   1   3  110.92    5.91
   4  -1   3  104.61    5.21
   4   1   5   47.66    3.84
   4  -1   5   38.26    3.45
   4  -1   5   34.72    3.34
   4  -1   5   46.20    2.95
   4  -1   5   43.10    3.63
   4   1   5   34.01    4.01
   4  -1   5   46.26    3.89
   4   1   5   45.18    3.76
   4   1   7   97.49    5.19
   4   1   7  101.30    4.79
   4  -1   7   96.16    4.67
   4   1   7  106.87    5.87
   4  -1   7   96.32    5.65
   4  -1   9   11.05    1.04
   4  -2  -4  423.63   10.04
   4   2  -4  457.57    9.89
   4   2  -2  225.72    6.04
   4  -2  -2  218.90    7.11
   4  -2  -2  228.24    6.12
   4   2   0   31.45    2.23
   4  -2   0   32.81    2.32
   4  -2   0   30.91    2.47
   4   2   0   32.18    2.16
   4  -2   2   60.77    3.86
   4   2   2   56.02    3.53
   4  -2   2   56.90    3.62
   4   2   2   65.10    4.15
   4  -2   4   42.40    3.47
   4  -2   4   38.23    3.25
   4  -2   4   43.43    3.17
   4  -2   4   39.54    3.47
   4   2   4   31.73    3.03
   4  -2   4   38.41    2.60
   4   2   4   41.94    4.11
   4  -2   4   38.88    3.56
   4   2   4   40.23    2.89
   4   2   6    3.17    1.13
   4  -2   6    1.13    0.59
   4   2   6    1.11    0.76
   4  -2   6    1.68    0.91
   4   2   6    2.29    1.04
   4  -2   6    1.04    0.82
   4   2   8    3.61    0.92
   4   2   8    2.26    0.71
   4  -2   8    3.44    0.83
   4  -3  -5    6.96    1.29
   4  -3  -3   45.61    2.69
   4   3  -3   48.82    2.62
   4  -3  -3   45.99    3.08
   4  -3  -1   20.91    1.57
   4  -3  -1   20.10    2.04
   4   3  -1   23.93    1.83
   4  -3   1  115.46    4.98
   4  -3   1  115.03    5.01
   4  -3   3   78.91    4.45
   4  -3   3   82.14    4.13
   4  -3   3   92.24    5.57
   4  -3   3   77.92    4.68
   4   3   3   82.11    4.53
   4  -3   3   80.52    4.59
   4  -3   3   87.30    3.78
   4   3   3   92.80    5.84
   4  -3   3   85.91    5.08
   4   3   3   88.71    4.11
   4  -3   5   12.93    1.89
   4   3   5   10.79    1.94
   4   3   5   10.09    1.82
   4  -3   5    9.98    1.46
   4   3   5   11.30    1.67
   4  -3   5   10.24    2.06
   4   3   5    9.53    1.76
   4   3   7   28.08    2.45
   4  -3   7   27.65    3.08
   4  -4  -6  196.57    7.57
   4  -4  -4  183.30    6.40
   4   4  -2   30.83    2.07
   4  -4  -2   30.09    2.08
   4   4   0  542.82   11.37
   4  -4   0  517.53   12.35
   4  -4   2  379.21   11.15
   4  -4   2  371.07   10.57
   4   4   2  366.61   10.58
   4  -4   2  391.91   10.63
   4  -4   4   82.07    4.51
   4  -4   4   80.95    5.83
   4  -4   4   73.92    4.86
   4   4   4   87.13    5.05
   4  -4   4   78.78    3.88
   4   4   4   77.38    6.01
   4  -4   4   89.73    5.79
   4   4   4   84.71    4.36
   4   4   4   80.18    4.71
   4   4   6   37.17    3.32
   4  -4   6   40.96    3.30
   4   4   6   37.73    3.43
   4  -4   6   39.95    2.81
   4   4   6   39.75    3.05
   4  -4   6   40.81    3.96
   4   4   6   38.00    3.46
   4   4   8    6.77    1.15
   4  -4   8    5.09    0.91
   4  -5  -7  383.92   11.72
   4  -5  -5   21.75    2.34
   4   5  -1  304.50    7.81
   4   5   1  262.60    8.36
   4  -5   3  200.59    7.10
   4  -5   3  201.50    8.99
   4  -5   3  197.98    8.03
   4   5   3  204.53    7.81
   4  -5   3  211.44    6.38
   4   5   3  213.94    9.58
   4  -5   3  218.80    8.69
   4   5   3  219.29    7.03
   4  -5   5   99.10    5.24
   4   5   5  102.87    5.83
   4  -5   5   98.49    4.51
   4   5   5  100.96    4.99
   4  -5   5   99.54    6.41
   4   5   5   99.65    5.51
   4   5   7   18.36    2.26
   4  -5   7   20.43    1.89
   4   5   7   19.62    2.00
   4  -5   7   20.19    2.57
   4  -6  -6  202.49    8.08
   4  -6  -4   68.31    3.94
   4   6  -2   67.69    3.34
   4  -6   0  450.39   11.26
   4  -6   2  321.30   10.61
   4   6   2  297.95    9.94
   4   6   2  333.96   11.28
   4  -6   2  336.80   10.06
   4  -6   4   92.97    4.96
   4  -6   4   83.20    6.20
   4  -6   4   91.02    5.56
   4   6   4   93.49    5.53
   4  -6   4   87.49    4.18
   4   6   4   92.36    6.67
   4   6   4   97.54    4.81
   4  -6   4   89.69    5.87
   4   6   4   95.79    5.18
   4  -6   6   23.90    2.52
   4   6   6   24.19    2.83
   4  -6   6   25.34    2.22
   4   6   6   23.94    2.32
   4  -6   6   19.41    2.72
   4   6   6   26.36    2.75
   4   6   8    9.04    1.13
   4  -6   8    9.03    1.08
   4  -7  -5  798.65   17.80
   4   7  -3  346.01    8.25
   4  -7  -3  343.77    9.76
   4   7  -1  356.24    8.51
   4  -7  -1  382.78   10.04
   4  -7  -1  376.21    9.33
   4  -7  -1  367.38   10.12
   4   7  -1  362.73    9.37
   4   7   1  503.49   11.21
   4   7   1  494.54   11.81
   4   7   1  525.43   13.23
   4  -7   3   25.17    3.22
   4  -7   3   27.25    3.01
   4   7   3   26.06    2.86
   4   7   3   22.98    2.94
   4   7   3   25.25    3.26
   4  -7   3   24.64    2.88
   4  -7   5   10.15    1.72
   4   7   5    9.97    1.95
   4  -7   5   10.56    1.48
   4  -7   5   10.84    2.08
   4   7   7    0.43    0.48
   4   7   7    0.82    0.51
   4  -7   7    0.26    0.42
   4  -7   7   -0.15    0.42
   4   8  -2  304.54    7.86
   4   8  -2  304.93    8.67
   4   8   0  285.18    7.78
   4  -8   0  293.26    9.38
   4   8   0  286.34    8.37
   4   8   0  301.12    9.37
   4  -8   2   27.50    3.05
   4   8   2   25.29    2.91
   4  -8   2   29.37    2.85
   4  -8   4   67.27    4.27
   4   8   4   60.18    4.63
   4  -8   4   60.52    4.66
   4  -8   6   16.73    2.00
   4   8   6   23.64    2.69
   4   8   6   16.29    1.84
   4  -8   6   20.77    1.90
   4  -8   6   17.30    2.27
   4   8   6   18.15    2.19
   4   9  -3   18.62    1.82
   4   9  -3   16.12    1.92
   4   9  -1  144.88    5.35
   4  -9  -1  142.50    6.30
   4  -9  -1  153.14    5.86
   4   9  -1  149.12    7.03
   4   9  -1  152.04    5.95
   4   9  -1  143.06    6.28
   4  -9   1   -0.18    0.32
   4   9   1    0.60    0.59
   4   9   1    0.18    0.45
   4   9   3   66.27    4.79
   4  -9   3   60.31    4.38
   4  -9   5   11.11    1.75
   4   9   5   13.03    2.16
   4  -9   5   13.18    1.55
   4  -9   5   10.05    1.80
   4   9   7   10.00    1.43
   4  -9   7   11.39    1.18
   4  10  -2  131.63    5.23
   4  10  -2  138.46    7.01
   4  10  -2  139.49    5.86
   4 -10   0  155.01    7.08
   4  10   0  149.80    6.85
   4 -10   4   83.69    4.73
   4  10   4   93.23    5.73
   4 -10   6   21.97    2.06
   4  10   6   23.78    2.45
   4 -10   6   25.69    1.84
   4 -11  -7   46.11    2.96
   4 -11  -3   20.42    2.10
   4  11  -3   19.42    2.22
   4  11  -1   52.11    4.32
   4  11  -1   55.27    3.65
   4  11   1  104.33    5.47
   4  11   3  129.12    6.70
   4  11   3  113.84    5.83
   4 -11   5   21.10    2.14
   4  11   5   18.67    2.34
   4  12  -8   11.11    1.26
   4 -12  -6  129.43    5.25
   4  12  -6  127.36    5.54
   4 -12  -4  294.68    8.76
   4  12  -4  310.47    9.43
   4 -12  -2  240.06    8.02
   4 -12  -2  239.65    7.56
   4  12  -2  244.49    8.17
   4 -12   0  215.03    8.29
   4 -12   4   19.51    2.10
   4  12   4   14.14    1.91
   4  12   4   14.69    2.11
   4 -12   6    9.89    1.16
   4  12   6    9.42    1.25
   4 -13  -7   17.57    1.71
   4 -13  -7   16.35    1.58
   4  13  -7   17.50    1.72
   4 -13  -5    8.92    1.41
   4  13  -5    7.69    1.39
   4  13  -3  126.25    5.63
   4 -13  -3  120.09    5.96
   4 -13  -3  123.60    5.26
   4 -13  -1  102.05    5.59
   4 -13   1   25.43    2.64
   4  13   1   25.24    2.62
   4  13   3   13.99    2.04
   4  13   3   12.25    1.79
   4 -13   5    0.87    0.49
   4  13   5    1.17    0.57
   4 -14  -6   81.02    3.87
   4 -14  -6   71.17    3.41
   4  14  -6   75.66    3.76
   4 -14  -4   35.07    2.62
   4  14  -4   33.53    2.74
   4 -14  -2   23.09    2.57
   4 -14  -2   22.03    2.12
   4 -14   0   28.75    2.82
   4  14   2    4.30    1.16
   4  14   2    4.70    1.18
   4 -14   4   22.83    1.91
   4  14   4   19.81    1.96
   4  14   4   16.29    1.68
   4 -15  -7   14.45    1.17
   4  15  -7   16.02    1.29
   4 -15  -5   34.52    2.45
   4 -15  -5   29.71    2.16
   4  15  -5   33.59    2.44
   4 -15  -3    8.53    1.32
   4 -15  -3    7.41    1.38
   4 -15  -3    8.26    1.25
   4  15  -3    7.56    1.25
   4 -15  -1   10.49    1.65
   4 -15   1    1.76    0.69
   4  15   1    2.31    0.79
   4 -15   3    9.28    1.23
   4  15   3   11.51    1.47
   4  15   3    9.33    1.32
   4 -16  -6    3.10    0.60
   4 -16  -6    2.25    0.52
   4  16  -6    3.29    0.64
   4 -16  -4    6.38    0.99
   4 -16  -4    4.55    0.86
   4  16  -4    5.05    0.92
   4 -16  -2    3.02    0.90
   4 -16  -2    2.52    0.70
   4  16   0   17.30    1.78
   4  16   0   16.16    1.78
   4 -16   0   20.09    1.98
   4  16   2   27.64    2.12
   4  17  -3   13.81    1.39
   4 -17  -3   15.25    1.38
   4  17  -1   41.36    2.50
   4  17   1   65.86    3.01
   5   0  -5    0.12    0.31
   5   0  -3    0.20    0.34
   5   0  -1    0.84    0.50
   5   0   1    0.12    0.33
   5   0   1    0.93    0.60
   5   0   3    0.16    0.60
   5   0   3   -0.18    0.50
   5   0   3    0.17    0.47
   5   0   5    0.57    0.71
   5   0   5   -0.36    0.65
   5   0   5    0.54    0.71
   5   0   5   -0.13    0.55
   5   0   7    0.10    0.46
   5   0   7   -0.14    0.45
   5  -1  -6  143.90    6.02
   5   1  -4  231.65    7.07
   5  -1  -4  233.52    7.24
   5   1  -2  162.54    5.48
   5  -1  -2  159.76    5.42
   5  -1   0    8.58    1.51
   5   1   0    9.01    1.31
   5  -1   2   38.48    3.05
   5   1   2   38.21    3.21
   5  -1   2   35.29    3.17
   5   1   2   39.00    2.99
   5  -1   2   38.03    2.90
   5   1   2   38.52    3.17
   5  -1   2   47.83    3.53
   5   1   2   34.90    3.22
   5   1   2   37.61    3.04
   5   1   4   63.19    4.41
   5  -1   4   70.68    4.69
   5   1   4   67.06    4.54
   5  -1   4   71.76    4.73
   5   1   4   61.87    3.71
   5   1   6    0.81    0.74
   5   1   6    2.07    0.76
   5  -1   6    1.34    0.65
   5   1   6    2.58    0.99
   5  -1   6    1.22    0.72
   5   1   8   34.32    1.95
   5   1   8   34.68    1.90
   5  -1   8   38.39    2.00
   5  -2  -7   49.13    3.61
   5   2  -5   54.86    3.29
   5  -2  -5   52.29    3.45
   5   2  -3  273.72    7.62
   5  -2  -3  263.70    7.60
   5  -2  -3  265.10    8.95
   5  -2  -1   28.29    2.10
   5  -2  -1   28.82    2.72
   5   2  -1   31.65    2.37
   5  -2   1  106.54    5.25
   5   2   1  114.57    5.06
   5  -2   1  110.44    4.79
   5   2   1  114.08    5.25
   5  -2   1  108.39    5.10
   5   2   3    6.02    1.39
   5  -2   3    6.89    1.45
   5  -2   3    4.11    1.22
   5   2   3    4.18    1.22
   5  -2   3    4.64    1.24
   5   2   3    6.79    1.63
   5  -2   3    6.96    1.48
   5   2   5   15.35    2.24
   5  -2   5   17.14    2.37
   5   2   5   15.01    2.23
   5   2   5   17.05    1.99
   5  -2   5   16.99    2.35
   5   2   5   15.42    2.23
   5   2   7   32.28    2.29
   5  -2   7   31.68    2.28
   5  -2   7   32.88    2.64
   5  -3  -6  323.49    9.84
   5   3  -4  180.45    6.12
   5  -3  -4  175.15    6.32
   5   3  -2  222.57    6.78
   5  -3  -2  227.04    6.65
   5  -3  -2  210.80    7.98
   5   3   0  405.62   10.30
   5  -3   0  424.92   10.11
   5  -3   0  397.23   11.46
   5   3   0  420.43   10.39
   5   3   0  412.24   10.58
   5  -3   2  242.60    8.29
   5  -3   2  229.48    8.63
   5   3   2  257.10    8.64
   5  -3   2  249.82    8.61
   5   3   2  249.24    9.50
   5  -3   2  263.56    8.76
   5  -3   4   41.26    3.20
   5  -3   4   40.30    3.51
   5   3   4   48.56    3.83
   5  -3   4   43.39    3.71
   5   3   4   40.59    3.01
   5  -3   4   42.95    3.83
   5   3   4   37.84    3.35
   5   3   4   43.17    3.71
   5   3   6   35.38    3.10
   5   3   6   41.08    2.87
   5  -3   6   35.71    3.22
   5   3   6   43.70    3.49
   5  -3   6   42.59    3.45
   5   3   8    8.85    0.96
   5  -3   8    8.28    0.89
   5  -4  -5  435.00   11.45
   5   4  -3  377.86    9.42
   5  -4  -3  353.79    9.16
   5  -4  -3  342.89   10.68
   5  -4  -3  383.76    9.63
   5  -4  -3  369.15   10.23
   5   4  -1  188.19    5.57
   5  -4  -1  194.68    6.35
   5  -4  -1  191.68    7.59
   5  -4  -1  190.72    6.97
   5   4  -1  199.12    6.72
   5   4  -1  198.87    6.61
   5  -4   1  124.63    5.94
   5  -4   1  132.66    5.28
   5   4   1  133.02    5.80
   5  -4   3    0.22    0.55
   5  -4   3   -0.19    0.48
   5   4   3    0.17    0.55
   5  -4   3    0.17    0.58
   5  -4   3    0.75    0.54
   5   4   3    0.25    0.44
   5  -4   3    0.19    0.53
   5   4   5   40.12    3.55
   5   4   5   34.21    2.76
   5  -4   5   36.00    3.49
   5   4   5   31.97    3.07
   5   4   7    1.98    0.67
   5  -4   7    2.58    0.68
   5  -5  -6  251.70    8.75
   5  -5  -4  129.09    5.20
   5  -5  -4  128.21    5.49
   5   5  -2   92.22    3.87
   5  -5  -2   95.96    4.42
   5   5  -2   98.92    4.56
   5  -5  -2   97.96    5.00
   5   5  -2   93.56    4.40
   5  -5   0   95.33    4.97
   5  -5   0  104.56    4.59
   5  -5   0   97.11    4.92
   5   5   0   95.37    4.79
   5  -5   2   10.65    1.92
   5  -5   2    9.01    1.76
   5   5   2   12.39    1.84
   5  -5   2   10.79    1.78
   5   5   2   11.60    2.15
   5  -5   2    8.36    1.57
   5  -5   4   22.17    2.39
   5   5   4   18.99    2.42
   5  -5   4   20.00    1.99
   5   5   4   19.69    2.15
   5  -5   4   18.99    2.61
   5   5   4   19.27    2.41
   5   5   6   13.50    1.85
   5   5   6   13.49    1.84
   5   5   6   14.31    1.67
   5  -5   6   13.43    2.01
   5  -6  -5  168.16    6.78
   5   6  -3   40.31    2.58
   5  -6  -3   36.52    2.76
   5  -6  -3   39.87    3.24
   5   6  -3   36.12    2.77
   5   6  -1   15.55    1.63
   5  -6  -1   14.61    1.78
   5  -6  -1   16.39    2.14
   5   6  -1   17.13    2.00
   5  -6   1   74.06    4.78
   5   6   1   75.68    4.38
   5   6   1   80.32    4.84
   5   6   3   29.71    2.98
   5  -6   3   32.84    3.28
   5   6   5    5.95    1.43
   5  -6   5    8.80    1.51
   5   6   5    9.32    1.66
   5  -6   5    9.51    1.34
   5  -6   5    7.74    1.69
   5   6   7    3.09    0.68
   5  -6   7    3.87    0.74
   5   7  -4  292.79    7.98
   5  -7  -4  294.60    8.81
   5   7  -4  281.55    8.57
   5   7  -2   21.48    1.97
   5  -7  -2   23.51    2.28
   5  -7  -2   24.50    2.65
   5   7  -2   28.92    2.59
   5   7   0  216.01    6.80
   5  -7   0  220.90    7.23
   5  -7   0  227.91    8.25
   5   7   0  221.86    7.78
   5   7   0  234.79    8.58
   5  -7   2  246.78    9.70
   5   7   2  246.85    8.51
   5   7   2  244.23    9.57
   5   7   2  236.37   10.16
   5  -7   2  264.21    9.10
   5  -7   4   13.51    1.87
   5   7   4   13.02    2.01
   5  -7   4   11.88    1.51
   5  -7   4   16.97    2.44
   5   7   6    3.75    0.96
   5   7   6    2.14    0.77
   5   7   6    1.42    0.57
   5  -7   6    1.34    0.65
   5  -8  -5  154.32    6.37
   5   8  -5  160.79    6.33
   5   8  -3  400.51    9.96
   5  -8  -3  406.10   10.80
   5   8  -3  404.74   10.85
   5   8  -1  342.08    9.14
   5  -8  -1  370.84   10.07
   5  -8  -1  358.90   11.03
   5   8  -1  358.03   10.31
   5   8   1  497.94   12.73
   5   8   1  478.30   13.70
   5   8   3   69.77    4.68
   5  -8   3   64.00    4.54
   5  -8   5   15.20    1.83
   5   8   5   17.57    2.18
   5  -8   5   17.91    2.21
   5   8   5   13.79    1.94
   5  -9  -6   85.86    4.65
   5   9  -6   84.83    4.50
   5   9  -4  201.55    6.69
   5  -9  -4  205.34    7.46
   5   9  -4  194.30    7.18
   5   9  -2  274.35    8.06
   5  -9  -2  284.57    8.81
   5   9  -2  281.30    8.97
   5   9   0   24.32    2.53
   5  -9   2  161.92    7.03
   5  -9   4  152.48    6.05
   5   9   4  149.56    6.77
   5  -9   4  139.17    6.41
   5   9   6   18.77    1.76
   5   9   6   20.41    1.92
   5  -9   6   19.40    1.82
   5 -10  -5   33.82    2.97
   5  10  -5   31.86    2.78
   5  10  -3   39.65    2.87
   5 -10  -3   37.51    3.07
   5  10  -3   39.14    3.16
   5  10  -1  151.43    5.94
   5 -10  -1  171.44    6.59
   5  10  -1  161.59    6.67
   5 -10   1   70.16    4.32
   5  10   3   10.00    1.80
   5 -10   3   10.17    1.73
   5 -10   5   16.47    1.71
   5  10   5   15.63    1.86
   5 -10   5   13.88    1.68
   5  10   5   17.41    1.93
   5 -11  -8   13.37    1.35
   5 -11  -6   63.29    3.86
   5 -11  -6   67.00    3.72
   5  11  -6   64.46    3.81
   5 -11  -4   42.06    3.23
   5 -11  -4   41.83    2.93
   5  11  -4   37.74    3.05
   5  11  -2   64.87    3.76
   5 -11  -2   75.39    4.31
   5  11  -2   76.76    4.47
   5  11   2    4.07    1.26
   5 -11   4    2.15    0.73
   5  11   4    2.01    0.81
   5 -12  -7   19.52    1.80
   5 -12  -7   17.43    1.67
   5  12  -7   14.64    1.59
   5 -12  -5   37.11    2.95
   5 -12  -5   38.65    2.76
   5  12  -5   40.08    3.04
   5 -12  -3   12.17    1.74
   5  12  -3   11.88    1.71
   5  12  -1   14.32    1.97
   5  12   3    1.81    0.78
   5  12   3    2.55    0.82
   5  12   5    0.31    0.37
   5 -12   5    0.26    0.28
   5  12   5    0.43    0.40
   5 -13  -6   44.77    2.88
   5 -13  -6   43.30    2.63
   5  13  -6   45.66    2.89
   5 -13  -4   53.07    3.39
   5 -13  -4   47.82    2.98
   5  13  -4   50.30    3.35
   5 -13  -2    0.37    0.43
   5 -13  -2    0.16    0.53
   5  13  -2    0.14    0.51
   5 -13   0   19.42    2.24
   5  13   2   15.64    2.02
   5  13   2   13.04    1.70
   5  13   4    1.36    0.56
   5 -14  -7   24.50    1.58
   5 -14  -7   23.25    1.50
   5  14  -7   24.04    1.61
   5 -14  -5    0.61    0.49
   5 -14  -5    0.69    0.46
   5  14  -5    0.10    0.37
   5 -14  -3   94.29    4.24
   5 -14  -3   85.37    4.51
   5  14  -3   86.22    4.27
   5 -14  -1   72.45    4.24
   5  14   1    5.66    1.14
   5  14   3   23.60    2.02
   5  14   3   22.19    1.80
   5 -15  -6   67.63    2.76
   5 -15  -6   63.98    2.60
   5  15  -6   64.74    2.81
   5 -15  -4   16.78    1.60
   5 -15  -4   16.77    1.51
   5  15  -4   17.67    1.72
   5 -15  -2   27.74    2.40
   5  15   0   37.77    2.65
   5 -15   0   33.67    2.46
   5  15   2   41.37    2.60
   5  15   2   40.85    2.46
   5  16  -3   46.65    2.57
   5 -16  -3   47.60    2.63
   5  16  -1   11.60    1.33
   5  16  -1   11.55    1.33
   5 -16  -1   12.30    1.38
   5  16   1   11.35    1.26
   5  16   1   10.53    1.17
   6   0  -6  115.31    5.43
   6   0  -4  355.73    9.73
   6   0  -4  322.46   10.80
   6   0  -2  441.08   10.85
   6   0  -2  418.48   10.64
   6   0  -2  414.13   12.69
   6   0   0   33.07    2.81
   6   0   0   33.94    3.28
   6   0   0   34.69    2.99
   6   0   2   77.67    4.90
   6   0   4   34.28    3.22
   6   0   4   30.37    3.08
   6   0   4   32.00    3.13
   6   0   6   19.96    1.71
   6   0   6   19.64    2.07
   6   1  -5  115.38    5.30
   6  -1  -5  122.60    5.49
   6   1  -3    3.28    0.91
   6  -1  -3    4.42    1.05
   6  -1  -3    3.89    1.22
   6   1  -1   79.08    4.28
   6  -1  -1   66.99    3.91
   6  -1  -1   73.83    4.85
   6   1  -1   80.61    4.26
   6   1   1   59.24    3.92
   6  -1   1   59.53    3.88
   6   1   1   62.42    4.26
   6  -1   1   58.60    4.08
   6   1   3   80.77    4.89
   6  -1   3   74.89    4.69
   6   1   3   82.91    5.12
   6  -1   3   81.31    5.08
   6   1   5    9.64    1.69
   6  -1   5   10.34    1.70
   6   1   5    8.46    1.55
   6   2  -4   10.09    1.54
   6  -2  -4    8.34    1.40
   6  -2  -4    6.44    1.49
   6  -2  -4    8.10    1.54
   6  -2  -2  128.09    5.28
   6  -2  -2  125.38    5.33
   6  -2  -2  126.27    6.61
   6  -2  -2  126.56    6.06
   6   2  -2  137.64    5.69
   6   2   0   89.95    4.77
   6  -2   0   97.31    4.82
   6  -2   0   78.70    5.04
   6  -2   0   92.03    4.97
   6   2   0   93.43    5.08
   6  -2   2   46.21    3.43
   6   2   2   39.55    3.52
   6  -2   2   40.04    3.49
   6   2   2   44.34    3.52
   6   2   4   22.76    2.66
   6   2   4   18.29    2.38
   6  -2   4   19.14    2.45
   6   2   4   23.22    2.61
   6   2   6   18.23    1.62
   6  -2   6   16.49    1.56
   6   2   6   20.69    2.05
   6  -2   6   19.52    1.95
   6  -3  -5   85.91    4.67
   6   3  -3  204.05    7.19
   6  -3  -3  198.12    6.87
   6  -3  -3  195.16    6.77
   6  -3  -3  187.93    8.29
   6  -3  -3  215.38    8.05
   6   3  -1   38.97    3.06
   6  -3  -1   43.20    3.11
   6  -3  -1   46.35    3.89
   6  -3  -1   45.19    3.53
   6   3  -1   41.76    3.16
   6   3  -1   42.93    3.26
   6  -3   1    1.41    0.71
   6   3   1    1.36    0.83
   6  -3   1    1.15    0.65
   6   3   3   30.72    3.08
   6   3   3   28.07    2.96
   6  -3   3   29.13    3.01
   6  -3   3   29.02    2.97
   6   3   3   27.70    2.82
   6   3   5   21.92    2.44
   6  -3   5   17.68    2.09
   6   3   5   17.78    2.12
   6  -3   5   19.41    2.21
   6   4  -4   26.73    2.55
   6  -4  -4   24.75    2.44
   6  -4  -4   25.11    2.36
   6  -4  -4   23.30    2.61
   6   4  -2   52.93    3.00
   6  -4  -2   53.04    3.41
   6  -4  -2   46.58    4.01
   6  -4  -2   54.13    3.97
   6   4  -2   48.93    3.42
   6   4  -2   54.54    3.64
   6  -4   0   61.68    3.84
   6  -4   0   55.65    3.93
   6   4   0   59.64    4.07
   6   4   2   62.04    4.34
   6  -4   2   53.42    3.98
   6  -4   2   63.47    4.24
   6   4   4   37.53    3.38
   6   4   4   32.45    2.99
   6  -4   4   35.84    3.19
   6   4   4   33.39    2.98
   6   4   6   19.77    1.94
   6  -4   6   18.27    1.54
   6  -4   6   16.81    1.72
   6   5  -3  576.72   12.41
   6  -5  -3  566.04   13.30
   6  -5  -3  579.71   14.80
   6   5  -3  558.54   13.39
   6   5  -3  592.84   13.86
   6  -5  -1  246.94    8.07
   6  -5  -1  248.68    8.90
   6   5  -1  249.70    8.63
   6   5   1   53.71    3.99
   6  -5   1   52.96    3.72
   6   5   3   82.83    4.90
   6  -5   3   87.67    5.17
   6   5   3   83.23    5.11
   6   5   5   21.32    2.32
   6  -5   5   18.52    2.10
   6  -5   5   20.88    2.11
   6   6  -6  302.54    8.48
   6   6  -4  794.63   15.72
   6  -6  -4  783.45   16.65
   6  -6  -4  774.27   17.80
   6   6  -4  771.20   16.56
   6   6  -2  297.04    8.23
   6  -6  -2  282.37    8.82
   6  -6  -2  274.19    9.73
   6   6  -2  293.89    9.33
   6  -6   0   37.04    2.99
   6  -6   0   37.89    3.33
   6   6   0   35.84    3.22
   6   6   0   38.12    3.43
   6   6   2   60.36    4.21
   6  -6   2   64.14    4.33
   6   6   4   63.81    4.23
   6  -6   4   50.15    3.71
   6   6   6    6.26    1.01
   6  -6   6    5.43    0.93
   6   7  -5  220.89    7.13
   6  -7  -5  227.62    7.79
   6   7  -3   20.60    2.05
   6  -7  -3   22.22    2.33
   6  -7  -3   20.95    2.58
   6   7  -3   22.31    2.39
   6   7  -1  411.13   10.36
   6  -7  -1  413.61   11.13
   6  -7  -1  420.13   12.37
   6   7  -1  422.11   11.97
   6   7   1  230.55    8.56
   6  -7   1  241.44    8.52
   6  -7   3   12.15    1.91
   6   7   5   52.72    3.28
   6  -7   5   48.51    3.14
   6   8  -6   11.44    1.51
   6   8  -4   80.98    4.14
   6  -8  -4   83.44    4.61
   6   8  -4   93.13    4.85
   6   8  -2  100.94    4.71
   6  -8  -2  112.51    5.33
   6  -8  -2  109.37    6.05
   6   8  -2  115.62    5.69
   6   8   0   56.69    4.07
   6   8   2  118.12    5.83
   6   8   2  111.69    5.53
   6  -8   2  113.48    5.75
   6   8   4   42.87    3.10
   6  -8   4   42.68    3.13
   6   8   4   51.57    3.55
   6  -9  -9    5.99    0.79
   6   9  -5   15.71    1.79
   6  -9  -5   16.16    2.04
   6   9  -5   13.68    1.90
   6   9  -3   22.90    2.19
   6  -9  -3   19.00    2.19
   6   9  -3   20.57    2.36
   6   9  -1   59.17    3.58
   6  -9  -1   66.82    4.00
   6   9  -1   68.39    4.38
   6   9   1   57.81    3.96
   6  -9   1   56.97    3.93
   6   9   3   30.26    2.77
   6  -9   3   27.27    2.64
   6   9   5    1.67    0.60
   6   9   5    2.05    0.60
   6  -9   5    1.85    0.57
   6 -10  -8    7.97    1.03
   6 -10  -6    8.57    1.42
   6  10  -6    7.54    1.32
   6  10  -4    8.85    1.37
   6 -10  -4    9.39    1.56
   6  10  -4    8.01    1.52
   6  10  -2   29.95    2.54
   6 -10  -2   31.17    2.73
   6  10  -2   31.43    2.93
   6  10   0   53.24    3.77
   6 -10   0   57.73    3.83
   6  10   2   46.97    3.51
   6 -10   2   39.52    3.18
   6  10   4   14.08    1.60
   6 -10   4   13.55    1.55
   6  10   4   12.24    1.58
   6 -11  -7   45.80    2.58
   6 -11  -5   44.90    3.15
   6 -11  -5   44.39    2.77
   6  11  -5   39.87    2.97
   6  11  -3   11.23    1.54
   6 -11  -3   15.06    1.88
   6  11  -3   13.17    1.87
   6  11  -1   17.73    2.17
   6 -11   1   21.16    2.26
   6  11   3    1.77    0.73
   6 -11   3    2.87    0.79
   6 -12  -6   95.94    4.11
   6 -12  -6   94.40    3.78
   6  12  -6   83.47    3.87
   6 -12  -4   61.41    3.75
   6  12  -4   66.02    3.79
   6 -12  -2   39.36    2.80
   6  12  -2   38.87    3.03
   6 -12   0   19.36    2.12
   6  12   2   16.49    1.89
   6  12   2   15.00    1.63
   6 -13  -7   11.44    1.03
   6 -13  -5   38.67    2.52
   6 -13  -5   31.67    2.06
   6  13  -5   37.33    2.53
   6 -13  -3   36.17    2.53
   6 -13  -3   37.11    2.88
   6  13  -3   34.12    2.64
   6 -13  -1   36.80    2.84
   6  13  -1   39.41    2.80
   6  13   1    3.35    0.91
   6  13   1    3.94    0.89
   6  13   3   30.01    1.98
   6  13   3   27.23    1.86
   6 -14  -6   11.65    1.11
   6 -14  -6   11.09    1.02
   6  14  -6   10.59    1.09
   6 -14  -4   32.70    2.14
   6 -14  -4   33.06    2.25
   6  14  -4   34.84    2.36
   6 -14  -2    9.72    1.40
   6  14  -2    9.56    1.30
   6  14   0   10.44    1.43
   6  14   0   11.33    1.39
   6 -14   0    8.86    1.19
   6  14   2   13.72    1.35
   6 -15  -3    0.46    0.39
   6  15  -3    0.65    0.39
   6  15  -1    5.61    0.90
   6 -15  -1    5.57    0.89
   7   0  -3    0.23    0.49
   7   0  -1    0.15    0.47
   7   0   1   -0.18    0.66
   7   0   3    0.15    0.52
   7   0   3    0.16    0.55
   7   0   5   -0.10    0.33
   7  -1  -4   42.75    3.64
   7   1  -2   98.35    5.06
   7  -1  -2   98.50    5.05
   7   1  -2  100.36    6.24
   7  -1  -2   90.73    5.92
   7  -1  -2  109.31    5.90
   7   1   0   51.05    3.78
   7  -1   0   48.27    3.65
   7   1   0   54.88    4.04
   7   1   2   19.36    2.51
   7  -1   2   22.98    2.67
   7  -1   4    3.04    0.89
   7   1   4    2.92    0.94
   7   1   4    2.97    0.94
   7   1   4    4.69    1.10
   7  -2  -3    7.86    1.45
   7  -2  -3    7.96    1.69
   7   2  -1   16.21    2.14
   7  -2  -1   19.32    2.28
   7  -2  -1   17.36    2.33
   7   2  -1   15.58    2.13
   7  -2   1   11.50    1.83
   7   2   1   10.98    1.91
   7  -2   1    8.60    1.64
   7   2   3   18.32    2.19
   7   2   3   15.62    2.15
   7  -2   3   19.23    2.35
   7   2   3   16.30    2.08
   7   2   5    4.83    0.93
   7  -2   5    4.39    0.88
   7  -3  -4   43.65    3.66
   7  -3  -2    0.14    0.48
   7  -3  -2    0.36    0.68
   7  -3   0  147.73    6.39
   7  -3   0  134.52    6.34
   7   3   0  145.73    6.78
   7   3   2   13.71    2.07
   7  -3   2   11.60    1.84
   7   3   4   40.39    3.03
   7   3   4   35.76    2.78
   7   3   4   47.49    3.10
   7  -3   4   48.74    3.22
   7   4  -3  131.48    5.18
   7  -4  -3  130.46    5.78
   7  -4  -3  140.20    6.81
   7  -4  -1  107.88    5.40
   7  -4  -1  103.78    5.66
   7   4  -1  122.91    6.05
   7  -4   1   21.18    2.34
   7   4   1   24.30    2.79
   7  -4   1   25.97    2.64
   7   4   3   64.29    4.00
   7   4   3   56.48    3.82
   7  -4   3   55.84    3.66
   7   4   5   28.79    2.14
   7  -4   5   23.69    1.81
   7   5  -8   30.83    2.07
   7   5  -6   61.36    3.47
   7   5  -4  121.56    5.05
   7  -5  -4  129.98    5.70
   7  -5  -4  119.69    6.15
   7   5  -2   92.08    4.24
   7  -5  -2   84.88    4.65
   7  -5  -2   84.49    5.18
   7   5  -2   82.13    4.87
   7  -5   0   75.29    4.43
   7  -5   0   71.96    4.55
   7   5   0   75.90    4.85
   7  -5   0   75.60    4.43
   7   5   2   13.90    2.05
   7  -5   2   13.76    1.96
   7  -5   4    6.15    1.13
   7   5   4    7.94    1.33
   7  -5   4    6.35    1.15
   7   6  -7    0.67    0.45
   7   6  -5   26.93    2.33
   7  -6  -5   26.54    2.48
   7   6  -3   24.22    2.21
   7  -6  -3   25.14    2.49
   7  -6  -3   25.65    2.90
   7   6  -3   22.23    2.43
   7  -6  -1  121.12    5.60
   7  -6  -1  108.00    5.79
   7   6  -1  115.09    5.90
   7   6   1   29.84    2.96
   7  -6   1   27.46    2.73
   7   6   3    3.57    1.00
   7   6   3    5.20    1.14
   7  -6   3    4.97    1.13
   7   6   5    9.16    1.09
   7   7  -6   77.78    3.81
   7   7  -4    2.29    0.84
   7  -7  -4    2.99    0.92
   7  -7  -4    2.77    1.11
   7   7  -4    3.46    0.97
   7   7  -2  175.46    6.20
   7  -7  -2  185.45    6.99
   7  -7  -2  182.64    7.76
   7   7  -2  174.25    7.17
   7  -7   0  183.85    6.87
   7   7   0  182.42    7.56
   7  -7   0  186.43    7.20
   7   7   2    7.01    1.36
   7   7   2    8.38    1.51
   7  -7   2    7.73    1.47
   7   7   4    1.71    0.64
   7  -7   4    1.84    0.64
   7  -8  -9    3.62    0.58
   7   8  -7    6.45    1.00
   7   8  -5   14.14    1.67
   7  -8  -5   13.27    1.75
   7   8  -3   22.94    2.15
   7  -8  -3   29.47    2.61
   7   8  -3   26.70    2.63
   7   8  -1   31.74    2.47
   7   8  -1   35.29    3.21
   7   8   1   11.63    1.78
   7  -8   1   12.77    1.84
   7   8   3    6.11    1.16
   7  -8   3    6.24    1.15
   7  -9  -8   75.48    2.91
   7   9  -6   18.25    1.69
   7  -9  -6   13.63    1.62
   7   9  -4  106.38    4.57
   7  -9  -4  108.16    4.95
   7   9  -4   94.60    4.79
   7   9  -2   28.29    2.34
   7  -9  -2   30.27    2.60
   7   9  -2   29.92    2.80
   7   9   0   47.36    3.49
   7  -9   0   52.57    3.61
   7  -9   2   56.86    3.46
   7   9   2   56.31    3.34
   7 -10  -7   35.91    2.05
   7  10  -5   10.61    1.35
   7 -10  -5   14.86    1.70
   7  10  -5   12.04    1.60
   7  10  -3   62.80    3.43
   7 -10  -3   67.87    3.75
   7  10  -3   69.91    4.06
   7 -10  -1   14.30    1.69
   7  10  -1   15.78    2.01
   7 -10  -1   17.06    1.98
   7  10   1   17.09    1.87
   7 -10   1   21.73    2.16
   7  10   3   10.29    1.19
   7 -10   3    9.89    1.18
   7 -11  -6   22.80    1.82
   7  11  -6   20.13    1.73
   7 -11  -4   10.30    1.41
   7  11  -4    9.16    1.40
   7 -11  -2    9.97    1.38
   7  11  -2   13.29    1.74
   7  11   0   37.19    2.71
   7  11   0   35.31    2.65
   7 -11   0   41.27    2.83
   7 -11   2   37.76    2.33
   7 -12  -5   15.97    1.53
   7  12  -5   14.49    1.49
   7 -12  -3    8.06    1.15
   7 -12  -3    5.70    1.12
   7  12  -3    7.79    1.22
   7 -12  -1    2.95    0.81
   7  12  -1    2.74    0.79
   7 -12  -1    3.49    0.80
   7  12   1   10.06    1.22
   7 -13  -4   36.06    2.19
   7  13  -4   37.84    2.32
   7 -13  -2   10.42    1.27
   7  13  -2    9.54    1.22
   7  13   0    1.68    0.53
   7  13   0    0.81    0.36
   8   0  -4  372.52   11.54
   8   0  -2   13.98    1.91
   8   0  -2   11.27    1.96
   8   0   2    5.70    1.14
   8   0   2    6.18    1.30
   8   0   4    3.70    0.72
   8   1  -9   17.07    1.24
   8   1  -5   12.77    1.93
   8  -1  -5   15.21    2.06
   8  -1  -3   86.01    4.60
   8   1  -3   86.30    5.33
   8  -1  -3   90.57    5.39
   8  -1  -1   30.27    2.80
   8   1  -1   28.79    2.89
   8  -1  -1   29.95    2.99
   8   1   1    6.63    1.39
   8  -1   1    6.30    1.31
   8   1   3    2.31    0.78
   8   1   3    1.61    0.61
   8  -1   3    3.14    0.79
   8   2  -4   64.44    4.48
   8  -2  -4   59.60    4.26
   8  -2  -2   49.91    3.52
   8  -2  -2   52.91    3.98
   8  -2   0   40.14    3.17
   8   2   0   42.27    3.38
   8   2   2   42.39    3.17
   8  -2   4   29.90    1.90
   8   3  -9    7.11    0.76
   8   3  -7   33.95    2.25
   8   3  -5   51.15    2.96
   8   3  -5   50.63    3.72
   8  -3  -5   45.92    3.44
   8  -3  -3    1.36    0.73
   8  -3  -3    1.22    0.90
   8  -3  -1   48.73    3.52
   8  -3  -1   51.72    3.74
   8   3  -1   49.79    3.67
   8   3   1   38.44    3.18
   8  -3   3    4.07    0.88
   8   3   3    3.45    0.86
   8   4  -8    0.71    0.40
   8   4  -6   62.10    3.21
   8   4  -4   66.52    3.43
   8  -4  -4   60.92    3.69
   8  -4  -4   65.22    4.32
   8  -4  -2   16.05    1.98
   8  -4  -2   16.76    2.26
   8   4  -2   15.01    2.01
   8  -4   0   33.69    2.80
   8   4   0   35.59    3.11
   8   4   2    2.13    0.82
   8   5  -7   25.84    1.89
   8   5  -5   41.04    2.64
   8  -5  -5   38.99    3.05
   8   5  -3   83.83    3.84
   8  -5  -3   83.39    4.41
   8  -5  -3   79.67    4.85
   8  -5  -1   21.80    2.30
   8  -5  -1   18.41    2.22
   8   5  -1   19.47    2.32
   8  -5  -1   21.30    2.24
   8   5   1   70.00    4.17
   8  -5   1   70.50    3.90
   8  -5   3    4.95    0.87
   8   5   3    3.96    0.80
   8   6  -8   35.56    1.81
   8   6  -6  101.30    4.04
   8   6  -4   61.23    3.23
   8  -6  -4   51.69    3.31
   8  -6  -4   60.71    4.02
   8  -6  -2   37.70    2.93
   8  -6  -2   41.73    3.34
   8   6  -2   38.08    3.13
   8  -6   0   62.13    3.57
   8   6   0   57.75    3.82
   8  -6   0   67.17    3.88
   8   6   2    0.93    0.52
   8  -6   2    1.17    0.53
   8   7  -7   36.88    2.07
   8   7  -5   15.53    1.59
   8  -7  -5   12.68    1.56
   8   7  -3    9.88    1.31
   8  -7  -3   13.63    1.71
   8   7  -3    9.92    1.57
   8  -7  -1    0.47    0.55
   8   7  -1    1.25    0.76
   8  -7  -1    2.41    0.81
   8   7   1    3.81    0.95
   8  -7   1    4.48    0.98
   8   8  -6    2.64    0.65
   8   8  -4    0.35    0.37
   8  -8  -4    0.85    0.50
   8   8  -4    0.34    0.47
   8  -8  -2   15.87    1.78
   8   8  -2   14.48    1.83
   8   8   0   18.38    1.96
   8  -8   0   20.39    2.02
   8   8   2    1.86    0.55
   8  -8   2    1.56    0.50
   8   9  -5    6.41    0.95
   8  -9  -5    7.51    1.11
   8  -9  -3    5.49    1.03
   8   9  -3    4.31    0.97
   8  -9  -1    8.63    1.20
   8   9  -1    6.92    1.21
   8  -9  -1    8.99    1.32
   8   9   1    2.28    0.66
   8  -9   1    1.98    0.60
   8 -10  -4    4.36    0.85
   8  10  -4    3.42    0.81
   8 -10  -2    0.08    0.31
   8  10  -2    0.10    0.37
   8 -10  -2    0.37    0.42
   8  10   0   10.67    1.27
   8 -10   0   14.03    1.45
   8 -11  -5  108.56    3.56
   8 -11  -3   53.47    2.54
   8 -11  -3   50.71    2.71
   8  11  -3   54.00    2.78
   8 -11  -3   57.44    2.69
   8 -11  -1    8.53    0.99
   8  11  -1   10.10    1.16
   8 -11  -1   10.27    1.15
   9   0  -7   -0.05    0.27
   9   0  -5   -0.12    0.42
   9   0  -3    0.14    0.55
   9   0  -1    0.11    0.50
   9   1  -6   15.37    1.32
   9   1  -4   78.69    4.41
   9  -1  -4   76.21    4.27
   9   1  -2   44.90    3.20
   9  -1  -2   39.30    3.00
   9   2  -7    8.26    0.92
   9   2  -5    5.07    1.11
   9  -2  -5    2.95    0.87
   9  -2  -3    7.22    1.22
   9  -2  -3    9.36    1.56
   9   2  -3    9.30    1.61
   9   2  -1   37.80    2.76
   9  -2  -1   40.48    2.78
   9   2   1   22.07    1.84
   9   3  -6   24.71    1.66
   9   3  -4    7.36    1.39
   9  -3  -4    7.47    1.32
   9  -3  -2   25.23    2.16
   9   3  -2   29.55    2.55
   9  -3  -2   24.52    2.32
   9   3   0   -0.10    0.41
   9   4  -7   29.78    1.65
   9   4  -5  100.12    3.53
   9   4  -5  102.40    4.49
   9  -4  -5  101.96    4.38
   9  -4  -3   22.74    2.00
   9   4  -3   22.24    2.34
   9  -4  -3   22.72    2.24
   9  -4  -1   34.37    2.40
   9   4  -1   30.14    2.35
   9   4  -1   31.25    2.36
   9   4   1   38.72    2.33
   9   5  -6   13.43    1.19
   9  -5  -4    4.57    0.91
   9   5  -4    5.17    1.13
   9  -5  -2   62.46    3.26
   9   5  -2   66.06    3.63
   9   5   0   26.19    2.03
   9   6  -5    6.22    0.84
   9   6  -5    6.22    1.03
   9  -6  -3    2.79    0.73
   9   6  -3    4.73    1.05
   9  -6  -1    8.09    1.08
   9   6  -1    8.27    1.17
   9  -7  -4   17.29    1.52
   9   7  -4   15.44    1.64
   9  -7  -4   16.94    1.49
   9  -7  -2    8.75    1.12
   9   7  -2    8.15    1.19
   9   7  -2    8.28    1.13
   9  -7  -2    8.62    1.09
   9  -8  -3    3.99    0.74
   9   8  -3    5.46    0.93
   9   8  -3    4.97    0.82
   9  -8  -3    5.26    0.81
  10   0  -4   73.65    3.15
  10   1  -3    0.42    0.38
  10  -1  -3    0.70    0.38
   0   0   0    0.00    0.00
TITL exp_329_M-6-2 in Ia
REM Ia (#9 in standard setting)
CELL 1.54184   8.164440  15.923669   9.693553  90.0000 106.6613  90.0000
ZERR    8.00   0.000174   0.000251   0.000199   0.0000   0.0023   0.0000
LATT -2
SYMM  x+1/2,-y, z
SFAC C H N O
UNIT 88.00 80.00 8.00 8.00
TREF
HKLF 4
END
_computing_structure_solution     'SHELXT 2018/2 (Sheldrick, 2018)'
;
_shelx_hkl_checksum     11801
_shelx_res_file
;
    e329.res created by SHELXL-2014/7
TITL exp_329_m-6-2_a.res in Ia
CELL 1.54184 8.1644 15.9237 9.6936 90 106.661 90
ZERR 4 0.0002 0.0003 0.0002 0 0.002 0
LATT -2
SYMM 0.5+X,-Y,+Z
SFAC C H N O S
UNIT 48 52 12 4 4
EQIV $1 x, 3/2-y, 1/2+z
HTAB N2 N1_$1
HTAB C9 S1
HTAB C12 N1
L.S. 20 0 0
PLAN  10
CONF
BOND
list 4
MORE -1
BOND $H
fmap 2 53
EADP C10 C10B
ACTA
WGHT    0.044800    0.295500
FVAR       0.63256   0.84141
S1    5    0.433143    0.915973    0.555160    11.00000    0.07134    0.03112 =
         0.07230   -0.00688    0.03404    0.00246
O1    4    0.933293    0.796902    0.371998    11.00000    0.06269    0.06751 =
         0.10372   -0.00863    0.04987   -0.00796
N1    3    0.352200    0.699243    0.394955    11.00000    0.03918    0.03336 =
         0.03108   -0.00168    0.01570   -0.00164
N2    3    0.336155    0.727806    0.616942    11.00000    0.04189    0.03807 =
         0.02942   -0.00517    0.01509   -0.00546
H2    2    0.349992    0.753588    0.695194    11.00000    0.03787
N3    3    0.658406    0.813950    0.491919    11.00000    0.05238    0.03464 =
         0.09184   -0.00912    0.04069   -0.00923
C1    1    0.399203    0.749969    0.507347    11.00000    0.03495    0.03073 =
         0.03070   -0.00038    0.01208   -0.00014
C2    1    0.149033    0.605163    0.641790    11.00000    0.05318    0.05670 =
         0.04251    0.00302    0.02257   -0.01042
AFIX  43
H2B   2    0.142917    0.616775    0.734208    11.00000   -1.20000
AFIX   0
C3    1    0.067606    0.536626    0.564834    11.00000    0.05166    0.04982 =
         0.06447    0.00532    0.02309   -0.01658
AFIX  43
H3A   2    0.004785    0.501182    0.606629    11.00000   -1.20000
AFIX   0
C4    1    0.076708    0.518817    0.425636    11.00000    0.04343    0.04113 =
         0.06482   -0.00776    0.01535   -0.00966
AFIX  43
H4A   2    0.020994    0.471601    0.378012    11.00000   -1.20000
AFIX   0
C5    1    0.166297    0.569631    0.357619    11.00000    0.03690    0.04076 =
         0.04098   -0.00853    0.01053   -0.00287
AFIX  43
H5A   2    0.170838    0.558127    0.264727    11.00000   -1.20000
AFIX   0
C6    1    0.250250    0.639377    0.434450    11.00000    0.03136    0.03298 =
         0.03252   -0.00168    0.01070    0.00125
C7    1    0.240653    0.655872    0.573640    11.00000    0.03511    0.03498 =
         0.03295   -0.00025    0.01274   -0.00201
C8    1    0.508290    0.825148    0.515609    11.00000    0.04598    0.03184 =
         0.03746   -0.00088    0.01532   -0.00421
PART   1
C9    1    0.777745    0.884049    0.496015    21.00000    0.06609    0.05156 =
         0.09427   -0.02057    0.04502   -0.02719
AFIX  23
H9A   2    0.870474    0.882301    0.584790    21.00000   -1.20000
H9B   2    0.718654    0.937269    0.491577    21.00000   -1.20000
AFIX   0
C10   1    0.847323    0.875265    0.368163    21.00000    0.09263    0.05685 =
         0.10777   -0.00296    0.06721   -0.01165
AFIX  23
H10A  2    0.754108    0.879046    0.279945    21.00000   -1.20000
H10B  2    0.926274    0.920850    0.368586    21.00000   -1.20000
AFIX   0
C11   1    0.815295    0.729669    0.365806    21.00000    0.04656    0.05210 =
         0.06134   -0.00727    0.01708    0.00264
AFIX  23
H11A  2    0.872178    0.676407    0.363685    21.00000   -1.20000
H11B  2    0.721330    0.734258    0.278247    21.00000   -1.20000
AFIX   0
C12   1    0.746809    0.732232    0.494668    21.00000    0.03972    0.04371 =
         0.05917   -0.00243    0.01866    0.00138
AFIX  23
H12A  2    0.667464    0.686292    0.490315    21.00000   -1.20000
H12B  2    0.839731    0.726963    0.582807    21.00000   -1.20000
AFIX   0
PART   2
C9B   1    0.715141    0.886947    0.398451   -21.00000    0.08909    0.03020 =
         0.10663    0.00889    0.06842    0.00186
AFIX  23
H9C   2    0.668022    0.877962    0.295695   -21.00000   -1.20000
H9D   2    0.684008    0.942456    0.423609   -21.00000   -1.20000
AFIX   0
C10B  1    0.900828    0.873280    0.446885   -21.00000    0.09263    0.05685 =
         0.10777   -0.00296    0.06721   -0.01165
AFIX  23
H10C  2    0.939536    0.865381    0.550409   -21.00000   -1.20000
H10D  2    0.960487    0.921060    0.422102   -21.00000   -1.20000
AFIX   0
C11B  1    0.871979    0.731540    0.446230   -21.00000    0.04854    0.06204 =
         0.05804   -0.00245    0.01035    0.01536
AFIX  23
H11C  2    0.914103    0.739908    0.549509   -21.00000   -1.20000
H11D  2    0.910983    0.677206    0.423147   -21.00000   -1.20000
AFIX   0
C12B  1    0.688192    0.735272    0.399793   -21.00000    0.05033    0.02858 =
         0.07608    0.00232    0.03974   -0.00525
AFIX  23
H12C  2    0.637151    0.684497    0.424347   -21.00000   -1.20000
H12D  2    0.644504    0.745518    0.297117   -21.00000   -1.20000
PART   0
AFIX   0
HKLF 4
REM  exp_329_m-6-2_a.res in Ia
REM R1 =  0.0301 for    1692 Fo > 4sig(Fo)  and  0.0305 for all    1724 data
REM    189 parameters refined using      2 restraints
END
WGHT      0.0457      0.2860
REM Highest difference peak  0.172,  deepest hole -0.191,  1-sigma level  0.048
Q1    1   0.6009  0.8132  0.4017  11.00000  0.05    0.17
Q2    1   0.4847  0.7108  0.7331  11.00000  0.05    0.14
Q3    1   0.4243  0.8794  0.2751  11.00000  0.05    0.13
Q4    1   0.6147  0.8510  0.1275  11.00000  0.05    0.12
Q5    1   1.1183  0.8194  0.6015  11.00000  0.05    0.12
Q6    1   0.6859  0.8648  0.2238  11.00000  0.05    0.12
Q7    1   0.5525  0.9386  0.2286  11.00000  0.05    0.12
Q8    1   0.6618  0.7024  0.2759  11.00000  0.05    0.12
Q9    1  -0.1083  0.4231  0.6744  11.00000  0.05    0.12
Q10   1   0.7996  0.5833  0.2549  11.00000  0.05    0.12
;
_shelx_res_checksum     96052
