# Supplementary material for: Synthesis, crystal structure and Hirshfeld surface analysis of (1H-benzimidazol-2-yl)(morpholin-4-yl)methane­thione
Source: Acta Crystallogr E Crystallogr Commun. 2022 Sep 8;78(Pt 10):999–1002. doi: 10.1107/S2056989022008933 (PMC9535815; doi:10.1107/S2056989022008933)
Supplement: Supplementary file 2 [file e-78-00999-Isup2.hkl]

data_I                                                                          
_shelx_title ' exp_329_m-6-2_a.res in Ia'                                       
_shelx_refln_list_code          4                                               
_shelx_F_calc_maximum      181.68                                               
_exptl_crystal_F_000       520.00                                               
_reflns_d_resolution_high  0.8140                                               
                                                                                
loop_                                                                           
 _space_group_symop_operation_xyz                                               
 'x, y, z'                                                                      
 'x+1/2, -y, z'                                                                 
 'x+1/2, y+1/2, z+1/2'                                                          
 'x+1, -y+1/2, z+1/2'                                                           
                                                                                
_cell_length_a     8.1644                                                       
_cell_length_b    15.9237                                                       
_cell_length_c     9.6936                                                       
_cell_angle_alpha  90.000                                                       
_cell_angle_beta  106.661                                                       
_cell_angle_gamma  90.000                                                       
                                                                                
_shelx_F_squared_multiplier     1.000                                           
                                                                                
loop_                                                                           
 _refln_index_h                                                                 
 _refln_index_k                                                                 
 _refln_index_l                                                                 
 _refln_F_squared_calc                                                          
 _refln_F_squared_meas                                                          
 _refln_F_squared_sigma                                                         
 _refln_observed_status                                                         
   8   1  -9         40.83         42.66         3.10 o                         
   8   3  -9         18.40         17.77         1.90 o                         
   7   8  -9          8.63          9.05         1.45 o                         
   6   9  -9         17.00         14.97         1.97 o                         
   8   4  -8          1.33          1.77         1.00 o                         
   7   5  -8         66.07         77.05         5.17 o                         
   8   6  -8         92.19         88.87         4.52 o                         
   7   9  -8        173.78        188.64         7.27 o                         
   6  10  -8         14.73         19.92         2.57 o                         
   5  11  -8         36.92         33.41         3.37 o                         
   4  12  -8         29.18         27.77         3.15 o                         
   5   2  -7        122.33        122.78         9.02 o                         
   9   2  -7         19.45         20.64         2.30 o                         
   8   3  -7         83.33         84.85         5.62 o                         
   3   4  -7        655.50        598.55        21.57 o                         
   9   4  -7         67.65         74.43         4.12 o                         
   2   5  -7        655.82        598.75        22.12 o                         
   4   5  -7        938.31        959.48        29.29 o                         
   8   5  -7         56.29         64.58         4.72 o                         
   3   6  -7         49.34         42.79         6.12 o                         
   7   6  -7          1.73          1.67         1.12 o                         
   2   7  -7         45.10         43.14         6.15 o                         
   8   7  -7         88.53         92.17         5.17 o                         
   7   8  -7         14.55         16.12         2.50 o                         
   7  10  -7         79.81         89.75         5.12 o                         
   4  11  -7        111.32        115.24         7.40 o                         
   6  11  -7        103.18        114.46         6.45 o                         
   5  12  -7         42.39         43.07         2.99 o                         
   4  13  -7         42.28         42.77         2.40 o                         
   6  13  -7         26.51         28.59         2.57 o                         
  -1  14  -7         16.89         18.97         2.30 o                         
   3  14  -7        159.04        178.49         8.55 o                         
   5  14  -7         58.16         59.77         2.25 o                         
   4  15  -7         36.64         37.98         2.17 o                         
   6   0  -6        260.10        288.18        13.57 o                         
   3   1  -6        735.03        824.18        22.84 o                         
   5   1  -6        362.83        359.63        15.04 o                         
   9   1  -6         39.65         38.41         3.30 o                         
   2   2  -6        171.90        182.81         9.97 o                         
   3   3  -6        425.33        473.57        17.62 o                         
   5   3  -6        781.05        808.46        24.59 o                         
   9   3  -6         56.50         61.75         4.15 o                         
   2   4  -6        103.85        101.19         7.92 o                         
   4   4  -6        483.69        491.26        18.92 o                         
   8   4  -6        141.16        155.20         8.02 o                         
   3   5  -6        109.01        121.63         9.30 o                         
   5   5  -6        656.56        629.04        21.87 o                         
   7   5  -6        139.66        153.35         8.67 o                         
   9   5  -6         36.81         33.56         2.97 o                         
   4   6  -6        467.62        506.06        20.19 o                         
   6   6  -6        724.38        756.10        21.19 o                         
   8   6  -6        231.60        253.17        10.10 o                         
   3   7  -6        330.16        356.58        17.54 o                         
   7   7  -6        171.85        194.39         9.52 o                         
   6   8  -6         26.21         28.59         3.77 o                         
   8   8  -6          8.55          6.60         1.62 o                         
   5   9  -6        199.02        213.26         8.08 o                         
   7   9  -6         51.72         40.43         5.77 o                         
   6  10  -6         21.02         20.12         2.42 o                         
   3  11  -6        593.84        654.13        19.94 o                         
   5  11  -6        158.94        162.45         5.48 o                         
   7  11  -6         45.53         53.68         3.34 o                         
   4  12  -6        292.11        321.04         9.52 o                         
   6  12  -6        204.83        228.62         9.07 o                         
   3  13  -6         52.85         56.21         5.17 o                         
   5  13  -6         93.28        111.25         4.03 o                         
  -2  14  -6         12.91         15.72         2.40 o                         
   4  14  -6        194.74        189.31         5.86 o                         
   6  14  -6         23.08         27.79         1.55 o                         
  -1  15  -6         91.43        105.91         5.75 o                         
   3  15  -6         73.10         85.73         4.04 o                         
   5  15  -6        157.43        163.53         3.92 o                         
   0  16  -6        133.46        147.58         6.30 o                         
   2  16  -6          4.95          4.32         1.45 o                         
   4  16  -6          5.28          7.19         0.84 o                         
   2   1  -5       1062.04       1175.93        26.57 o                         
   4   1  -5        478.38        441.19        10.53 o                         
   6   1  -5        302.34        297.33         9.53 o                         
   8   1  -5         42.72         35.03         3.52 o                         
   3   2  -5        545.06        526.08        16.89 o                         
   5   2  -5        140.83        134.12         5.95 o                         
   9   2  -5         11.57         10.09         2.65 o                         
   4   3  -5         13.94         17.39         3.22 o                         
   6   3  -5        208.89        214.70        11.67 o                         
   8   3  -5        128.68        123.69         4.80 o                         
   3   4  -5        276.17        248.77        12.05 o                         
   5   4  -5       1075.65       1087.14        28.62 o                         
   9   4  -5        249.09        253.11         5.86 o                         
   4   5  -5         48.70         54.36         5.85 o                         
   8   5  -5        100.36        100.44         4.99 o                         
   3   6  -5         42.75         57.56         6.22 o                         
   5   6  -5        397.08        420.26        16.94 o                         
   7   6  -5         59.04         66.85         4.24 o                         
   9   6  -5         17.19         15.54         1.63 o                         
   4   7  -5       1979.00       1995.96        44.49 o                         
   6   7  -5        578.55        559.83        13.14 o                         
   8   7  -5         35.04         35.54         3.56 o                         
   3   8  -5        510.45        555.64        21.52 o                         
   5   8  -5        394.35        393.97        11.22 o                         
   7   8  -5         32.88         34.34         3.02 o                         
   6   9  -5         48.19         38.08         2.74 o                         
   8   9  -5         17.99         17.29         1.80 o                         
   5  10  -5         89.88         81.98         5.07 o                         
   7  10  -5         29.68         31.08         2.74 o                         
   2  11  -5        133.82        140.78         8.55 o                         
   6  11  -5         89.16        107.88         4.26 o                         
   8  11  -5        235.99        271.31         8.90 o                         
  -3  12  -5          4.23          4.52         1.57 o                         
   3  12  -5        375.14        397.22        15.19 o                         
   5  12  -5         89.81         96.53         4.20 o                         
   7  12  -5         34.47         38.10         2.67 o                         
   2  13  -5        379.68        377.37        14.55 o                         
   4  13  -5         15.64         20.85         2.47 o                         
   6  13  -5         84.08         88.90         5.16 o                         
  -3  14  -5        148.42        150.80         7.27 o                         
   3  14  -5        245.81        238.42        11.05 o                         
   5  14  -5          1.03          1.09         0.62 o                         
  -2  15  -5         11.97          9.75         1.40 o                         
   2  15  -5         37.77         37.64         4.12 o                         
   4  15  -5         72.31         81.22         3.48 o                         
  -1  16  -5          1.58          1.90         1.02 o                         
   3  16  -5         99.56         99.42         6.54 o                         
   0  17  -5         55.51         60.50         3.82 o                         
   2   0  -4        325.45        333.76        10.82 o                         
   4   0  -4        623.28        764.65        19.59 o                         
   6   0  -4        852.31        853.78        41.57 o                         
   8   0  -4        928.32        930.99        28.84 o                         
  10   0  -4        179.88        184.06         7.87 o                         
   3   1  -4       2728.64       2959.98        34.66 o                         
   5   1  -4        520.32        581.22        12.64 o                         
   7   1  -4        103.48        106.84         9.10 o                         
   9   1  -4        206.48        193.51         7.67 o                         
   2   2  -4       3791.58       3936.54        62.80 o                         
   4   2  -4       1039.36       1103.40        42.41 o                         
   6   2  -4         20.82         21.03         1.86 o                         
   8   2  -4        151.22        154.93         7.72 o                         
   3   3  -4       2817.34       2961.14        51.53 o                         
   5   3  -4        472.00        444.66        10.99 o                         
   7   3  -4        113.32        109.09         9.15 o                         
   9   3  -4         23.74         18.54         2.39 o                         
   4   4  -4        427.59        458.10        15.99 o                         
   6   4  -4         60.75         62.60         3.10 o                         
   8   4  -4        155.06        160.81         5.43 o                         
   3   5  -4        422.31        444.68        15.92 o                         
   5   5  -4        297.11        321.58         9.44 o                         
   7   5  -4        309.67        309.62         8.05 o                         
   9   5  -4         11.37         12.06         1.77 o                         
   4   6  -4        185.35        170.72         9.85 o                         
   6   6  -4       1913.84       1953.34        20.79 o                         
   8   6  -4        135.13        144.84         7.24 o                         
   3   7  -4        707.77        778.02        23.57 o                         
   5   7  -4        692.25        724.33        12.17 o                         
   7   7  -4          8.21          7.22         1.18 o                         
   9   7  -4         38.06         41.62         2.23 o                         
   6   8  -4        191.45        213.83         8.41 o                         
   8   8  -4          0.96          1.23         0.63 o                         
   5   9  -4        456.13        500.92        10.23 o                         
   7   9  -4        255.66        258.40         9.75 o                         
   6  10  -4         21.95         21.95         2.13 o                         
   8  10  -4         10.81          9.81         1.47 o                         
   3  11  -4        294.23        328.94        13.62 o                         
   5  11  -4         83.71        101.52         4.42 o                         
   7  11  -4         20.80         24.39         2.48 o                         
  -4  12  -4         38.57         40.86         4.30 o                         
   2  12  -4        515.80        549.64        18.22 o                         
   4  12  -4        705.05        755.25        19.73 o                         
   6  12  -4        169.31        159.38         6.66 o                         
  -5  13  -4          5.87          6.02         1.70 o                         
  -3  13  -4          3.99          4.72         1.75 o                         
   1  13  -4        229.83        237.65        11.35 o                         
   3  13  -4         38.18         44.39         5.05 o                         
   5  13  -4        105.45        125.61         4.65 o                         
   7  13  -4         94.63         92.27         3.98 o                         
  -4  14  -4         46.13         49.86         4.15 o                         
   2  14  -4          1.96          2.80         1.65 o                         
   4  14  -4         93.27         85.85         4.73 o                         
   6  14  -4         73.27         83.70         3.24 o                         
  -3  15  -4         56.66         63.97         3.41 o                         
   1  15  -4        276.26        276.88        11.97 o                         
   3  15  -4         43.87         45.21         3.41 o                         
   5  15  -4         43.36         42.59         2.31 o                         
  -2  16  -4         16.34         16.97         1.76 o                         
   2  16  -4         14.09         15.42         2.72 o                         
   4  16  -4         13.35         13.37         1.33 o                         
  -1  17  -4         11.84         12.40         1.43 o                         
   3  17  -4        151.64        157.68         5.17 o                         
   0  18  -4         50.29         59.38         3.77 o                         
  -8   1  -3          9.00          9.55         2.07 o                         
  -4   1  -3        286.38        317.17        14.42 o                         
  -2   1  -3        546.67        547.07        15.19 o                         
   2   1  -3        461.43        454.80        11.08 o                         
   4   1  -3        987.96       1037.52        16.29 o                         
   6   1  -3          4.77          9.65         1.50 o                         
   8   1  -3        214.21        218.65         7.31 o                         
  10   1  -3          2.18          1.40         0.67 o                         
  -3   2  -3       1398.65       1407.98        31.79 o                         
   3   2  -3       1951.53       2087.28        24.09 o                         
   5   2  -3        639.51        669.33        11.53 o                         
   7   2  -3         22.33         19.75         2.75 o                         
   9   2  -3         23.94         21.24         2.06 o                         
  -8   3  -3          8.52          9.72         2.02 o                         
  -4   3  -3        211.93        204.81        12.10 o                         
   2   3  -3        344.16        321.69        10.77 o                         
   4   3  -3        127.96        117.36         4.01 o                         
   6   3  -3        489.74        500.59         9.63 o                         
   8   3  -3          2.67          3.24         1.42 o                         
  -5   4  -3          0.27          1.97         1.65 o                         
   3   4  -3        758.50        821.65        20.37 o                         
   5   4  -3        872.46        916.54        16.83 o                         
   7   4  -3        314.31        333.32         8.39 o                         
   9   4  -3         54.28         56.46         3.14 o                         
  -8   5  -3         16.90         12.22         1.46 o                         
  -4   5  -3        525.74        509.23        20.52 o                         
   2   5  -3        459.32        370.58        11.55 o                         
   6   5  -3       1433.59       1436.07        15.07 o                         
   8   5  -3        195.68        206.52         6.21 o                         
  -7   6  -3          9.83          7.32         2.30 o                         
   3   6  -3        316.77        354.86        18.06 o                         
   5   6  -3         90.67         95.63         3.51 o                         
   7   6  -3         60.40         60.62         3.09 o                         
   9   6  -3          6.96          9.16         2.42 o                         
  -6   7  -3         28.17         24.69         4.22 o                         
  -4   7  -3         71.65         74.90         8.07 o                         
   2   7  -3        834.22        845.77        21.42 o                         
   4   7  -3        881.36        862.41        15.75 o                         
   6   7  -3         48.22         53.73         2.89 o                         
   8   7  -3         29.75         27.74         2.90 o                         
  -7   8  -3         20.51         17.64         2.87 o                         
  -5   8  -3        159.96        170.02        10.95 o                         
   3   8  -3       1080.63       1070.87        28.27 o                         
   5   8  -3        948.47       1008.70        15.17 o                         
   7   8  -3         62.28         65.46         4.15 o                         
   9   8  -3         10.29         12.27         1.02 o                         
  -6   9  -3         79.17         70.25         6.37 o                         
   4   9  -3         49.30         43.80         3.30 o                         
   6   9  -3         49.75         52.39         3.24 o                         
   8   9  -3         12.42         12.34         1.76 o                         
   1  10  -3        376.56        373.20        13.05 o                         
   3  10  -3        185.61        161.55        10.80 o                         
   5  10  -3         97.92         97.02         4.37 o                         
   7  10  -3        163.06        166.42         5.37 o                         
  -4  11  -3        315.18        327.92        13.27 o                         
   2  11  -3        329.24        379.00        14.22 o                         
   4  11  -3         49.71         49.88         3.81 o                         
   6  11  -3         29.24         32.69         2.51 o                         
   8  11  -3        129.23        134.97         3.34 o                         
  -5  12  -3          3.72          4.87         1.55 o                         
  -3  12  -3         84.87         81.62         6.47 o                         
   1  12  -3          8.22         23.49         3.50 o                         
   3  12  -3        111.99        122.35         6.14 o                         
   5  12  -3         27.04         30.05         3.05 o                         
   7  12  -3         15.25         18.23         1.68 o                         
  -6  13  -3         60.53         60.11         4.27 o                         
  -4  13  -3         31.14         32.39         2.37 o                         
  -2  13  -3         69.14         77.90         7.52 o                         
   2  13  -3        789.40        775.97        22.79 o                         
   4  13  -3        321.41        308.62         8.07 o                         
   6  13  -3         90.10         89.42         3.86 o                         
  -5  14  -3         55.51         50.13         2.99 o                         
  -3  14  -3        310.48        312.26         7.68 o                         
   1  14  -3        267.42        282.43        12.85 o                         
   3  14  -3        198.57        207.69         6.50 o                         
   5  14  -3        216.09        222.31         6.87 o                         
  -4  15  -3         24.08         29.06         1.95 o                         
  -2  15  -3         38.11         49.58         4.72 o                         
   2  15  -3        183.36        170.06         7.03 o                         
   4  15  -3         21.43         19.93         1.62 o                         
   6  15  -3          1.09          1.39         0.69 o                         
  -3  16  -3        129.46        136.93         4.20 o                         
  -1  16  -3        353.60        382.95        13.00 o                         
   1  16  -3        213.47        201.61        10.35 o                         
   3  16  -3        190.99        183.82         6.71 o                         
   5  16  -3        114.50        117.76         4.59 o                         
  -2  17  -3        105.97        114.42         4.29 o                         
   2  17  -3        163.53        172.17         8.75 o                         
   4  17  -3         34.14         36.42         2.45 o                         
  -1  18  -3         43.25         44.16         3.47 o                         
   3  18  -3          5.50          5.02         1.35 o                         
  -8   0  -2         20.75         24.39         3.50 o                         
  -2   0  -2         12.59         13.60         2.05 o                         
   2   0  -2       3349.96       3207.71        47.63 o                         
   4   0  -2        895.14       1026.48        21.99 o                         
   6   0  -2        987.32       1064.19        20.20 o                         
   8   0  -2         39.57         32.00         3.42 o                         
  -7   1  -2         52.46         45.83         5.20 o                         
  -5   1  -2         99.69        100.64         8.67 o                         
  -3   1  -2        483.33        457.05        14.65 o                         
  -1   1  -2      13375.27      11991.16       159.27 o                         
   1   1  -2       1853.02       1869.86        19.76 o                         
   3   1  -2       1982.39       2036.76        30.43 o                         
   5   1  -2        374.43        402.73         9.63 o                         
   7   1  -2        267.23        248.99         6.22 o                         
   9   1  -2        116.05        105.23         7.00 o                         
  -8   2  -2        109.93        132.33         8.00 o                         
  -4   2  -2        129.52        129.37         6.08 o                         
   0   2  -2       1959.05       2033.40        28.85 o                         
   2   2  -2        316.08        296.24         4.90 o                         
   4   2  -2        520.77        561.98         9.19 o                         
   6   2  -2        315.86        322.43         6.41 o                         
   8   2  -2        124.76        128.13         6.59 o                         
  -5   3  -2        614.94        627.07        16.16 o                         
  -3   3  -2        707.55        682.36        13.68 o                         
   3   3  -2        707.85        707.60         9.71 o                         
   5   3  -2        539.51        553.23        10.28 o                         
   7   3  -2          0.91          0.58         0.98 o                         
   9   3  -2         71.11         65.88         3.63 o                         
  -8   4  -2          6.67          8.15         2.17 o                         
  -4   4  -2        841.29        881.43        22.23 o                         
  -2   4  -2        274.19        283.71         9.90 o                         
   2   4  -2       1184.09       1181.47        12.80 o                         
   4   4  -2         72.46         76.14         3.67 o                         
   6   4  -2        115.66        129.90         3.59 o                         
   8   4  -2         37.89         39.77         2.99 o                         
  -5   5  -2         26.30         30.66         5.15 o                         
   1   5  -2        575.40        542.74        13.02 o                         
   3   5  -2       1124.94       1283.27        23.12 o                         
   5   5  -2        237.38        238.53         4.92 o                         
   7   5  -2        204.86        216.30         5.87 o                         
   9   5  -2        158.73        160.24         6.06 o                         
  -8   6  -2          3.74          2.99         0.92 o                         
  -4   6  -2        835.71        871.83        27.37 o                         
   0   6  -2        950.98        921.70        17.48 o                         
   2   6  -2       5818.85       5943.27        89.05 o                         
   4   6  -2        177.73        169.17         8.35 o                         
   6   6  -2        682.76        719.60        12.40 o                         
   8   6  -2         96.89         97.66         4.50 o                         
  -7   7  -2         25.87         28.44         4.37 o                         
  -5   7  -2        684.19        684.82        25.82 o                         
   1   7  -2        545.98        580.16        16.02 o                         
   3   7  -2        115.80        129.66         8.42 o                         
   5   7  -2         56.93         60.93         3.04 o                         
   7   7  -2        432.01        447.90         8.70 o                         
   9   7  -2         21.64         21.16         1.41 o                         
  -8   8  -2          2.93          3.60         1.25 o                         
  -6   8  -2        260.51        251.32        13.47 o                         
  -4   8  -2         81.43         80.99         4.70 o                         
   0   8  -2        112.74        132.26         5.95 o                         
   2   8  -2        420.31        474.77        16.14 o                         
   4   8  -2        698.63        761.54        14.55 o                         
   6   8  -2        268.22        272.74         6.72 o                         
   8   8  -2         44.44         38.05         3.19 o                         
  -7   9  -2        145.72        145.23         8.52 o                         
  -5   9  -2        362.96        381.45        17.02 o                         
  -3   9  -2        191.46        205.91        11.20 o                         
   3   9  -2       1220.60       1312.79        33.69 o                         
   5   9  -2        655.38        699.21        12.39 o                         
   7   9  -2         75.52         73.50         3.69 o                         
  -6  10  -2        104.75         96.77         7.67 o                         
  -4  10  -2         25.73         23.94         2.19 o                         
   0  10  -2         49.00         61.13         4.26 o                         
   2  10  -2        302.76        348.24        10.60 o                         
   4  10  -2        349.02        339.90         8.52 o                         
   6  10  -2         70.93         76.96         3.92 o                         
   8  10  -2          0.10          0.42         0.52 o                         
  -7  11  -2        114.83         97.07         4.06 o                         
  -5  11  -2          9.36          9.84         3.35 o                         
  -3  11  -2        150.14        162.72        10.35 o                         
  -1  11  -2        380.06        380.32        15.37 o                         
   1  11  -2        692.24        731.85        11.19 o                         
   3  11  -2        129.13        132.15         6.42 o                         
   5  11  -2        189.26        179.81         9.03 o                         
   7  11  -2         31.80         28.70         4.15 o                         
  -6  12  -2         47.98         49.29         3.39 o                         
  -4  12  -2        203.02        211.13         6.42 o                         
  -2  12  -2       1368.75       1337.28        34.29 o                         
   0  12  -2       1149.95       1174.87        17.34 o                         
   2  12  -2        460.67        454.51         8.25 o                         
   4  12  -2        620.00        603.08        11.40 o                         
   6  12  -2         97.59         97.81         5.14 o                         
  -5  13  -2         35.06         32.06         2.01 o                         
  -3  13  -2         49.97         52.36         3.33 o                         
  -1  13  -2        571.70        600.65        21.67 o                         
   1  13  -2         69.58         67.84         3.46 o                         
   3  13  -2        527.64        520.07        21.14 o                         
   5  13  -2          0.09          0.58         0.70 o                         
   7  13  -2         27.22         24.95         2.20 o                         
  -6  14  -2         33.22         38.86         3.42 o                         
  -4  14  -2          5.93          8.46         1.12 o                         
  -2  14  -2         27.50         25.79         3.37 o                         
   0  14  -2         73.50         70.67         4.70 o                         
   2  14  -2        179.06        192.83         7.92 o                         
   4  14  -2         47.62         56.16         4.09 o                         
   6  14  -2         24.19         24.08         2.38 o                         
  -5  15  -2         98.46        104.24         2.94 o                         
  -3  15  -2         72.98         74.52         3.21 o                         
  -1  15  -2         21.35         16.79         2.51 o                         
   1  15  -2        713.40        709.87        15.81 o                         
   3  15  -2         41.16         43.10         3.62 o                         
   5  15  -2         65.21         69.33         6.00 o                         
  -4  16  -2         63.24         68.69         2.87 o                         
  -2  16  -2         50.54         53.39         2.94 o                         
   0  16  -2        256.69        257.36        25.24 o                         
   2  16  -2          0.89          0.32         0.84 o                         
   4  16  -2          9.14          6.82         1.38 o                         
  -3  17  -2         15.78         16.87         1.43 o                         
  -1  17  -2         11.64          8.07         1.90 o                         
   1  17  -2        419.39        399.01        17.14 o                         
   3  17  -2         87.02         82.34         4.20 o                         
  -2  18  -2         44.31         43.91         3.55 o                         
   0  18  -2        179.79        184.74         9.02 o                         
   2  18  -2        190.92        203.11         9.02 o                         
   1  19  -2         70.91         68.75         4.70 o                         
  -8   1  -1         20.95         23.20         2.62 o                         
  -6   1  -1        134.36        138.08         7.62 o                         
  -4   1  -1       1024.63        968.40        24.74 o                         
  -2   1  -1       4383.90       4080.93        34.71 o                         
   0   1  -1         25.53         23.97         0.90 o                         
   2   1  -1       7351.28       6610.11        44.84 o                         
   4   1  -1       1571.19       1620.76        21.18 o                         
   6   1  -1        176.53        188.02         6.81 o                         
   8   1  -1         78.42         74.20         4.17 o                         
  -9   2  -1         72.39         69.08         5.05 o                         
  -7   2  -1         20.52         17.77         3.35 o                         
  -5   2  -1        268.94        268.07         9.75 o                         
  -3   2  -1       1349.51       1373.10        19.98 o                         
  -1   2  -1      21948.12      18655.18       140.60 o                         
   1   2  -1       4629.58       4179.73        33.17 o                         
   3   2  -1       1064.87       1062.20        10.55 o                         
   5   2  -1         79.92         73.99         3.40 o                         
   7   2  -1         40.14         42.86         2.77 o                         
   9   2  -1        104.38         97.91         4.89 o                         
  -8   3  -1        105.68        100.99         7.30 o                         
  -6   3  -1          3.09          3.02         1.90 o                         
  -4   3  -1        291.16        318.90        11.70 o                         
  -2   3  -1       5251.66       5270.95        76.62 o                         
   2   3  -1       4906.38       4798.44        41.87 o                         
   4   3  -1         54.39         54.42         2.76 o                         
   6   3  -1        108.78        107.13         3.37 o                         
   8   3  -1        136.40        125.09         5.25 o                         
  -9   4  -1         95.69         97.99         3.99 o                         
  -5   4  -1        383.90        396.40        12.32 o                         
  -3   4  -1        536.11        552.94        16.34 o                         
  -1   4  -1       5622.45       5425.25        55.06 o                         
   1   4  -1       2636.32       2724.92        28.34 o                         
   3   4  -1       1376.66       1355.32        13.55 o                         
   5   4  -1        480.62        484.12         6.68 o                         
   7   4  -1        283.04        278.64        13.40 o                         
   9   4  -1         77.79         79.94         3.42 o                         
  -8   5  -1        170.70        163.37         8.90 o                         
  -4   5  -1        543.51        545.89        13.55 o                         
  -2   5  -1       1558.14       1494.73        32.90 o                         
   0   5  -1       4174.79       4257.03        62.85 o                         
   2   5  -1       6663.37       6854.57        59.39 o                         
   4   5  -1        750.90        761.00        19.52 o                         
   6   5  -1        598.27        620.72        12.28 o                         
   8   5  -1         53.03         50.79         2.84 o                         
  -5   6  -1        178.48        185.69         8.60 o                         
  -3   6  -1       3349.68       3431.36        59.18 o                         
  -1   6  -1        137.97        149.67         5.90 o                         
   1   6  -1        162.61        166.07         7.37 o                         
   3   6  -1        821.01        923.05        16.14 o                         
   5   6  -1         39.22         39.60         2.32 o                         
   7   6  -1        274.28        287.74         8.31 o                         
   9   6  -1         28.29         20.43         1.98 o                         
  -8   7  -1          6.17         10.55         2.45 o                         
  -4   7  -1       1264.29       1341.48        28.49 o                         
  -2   7  -1        718.60        678.27        18.77 o                         
   0   7  -1        749.45        735.62        10.74 o                         
   4   7  -1        866.95        920.87        10.53 o                         
   6   7  -1       1010.40       1040.18        14.22 o                         
   8   7  -1          5.57          3.13         1.14 o                         
  -7   8  -1         38.89         44.24         5.35 o                         
  -5   8  -1       1221.79       1234.30        18.77 o                         
  -3   8  -1        161.40        162.00         9.22 o                         
  -1   8  -1         76.70         97.26         4.65 o                         
   1   8  -1       1167.11       1299.49        28.89 o                         
   3   8  -1        370.54        368.67        10.45 o                         
   5   8  -1        853.87        891.95        12.58 o                         
   7   8  -1         87.53         82.85         4.89 o                         
  -8   9  -1          6.19          6.30         1.67 o                         
  -6   9  -1        153.47        151.05        10.42 o                         
  -4   9  -1          0.06          0.04         0.80 o                         
  -2   9  -1          6.25          7.40         2.27 o                         
   0   9  -1        355.75        365.89         8.13 o                         
   4   9  -1        364.75        368.86         6.19 o                         
   6   9  -1        155.61        160.98         6.85 o                         
   8   9  -1         20.50         20.59         1.79 o                         
  -7  10  -1         47.97         38.04         4.45 o                         
  -5  10  -1        161.64        151.35         5.58 o                         
  -3  10  -1        443.57        411.36        16.32 o                         
  -1  10  -1       1673.90       1703.12        16.43 o                         
   3  10  -1        977.36        964.49        15.94 o                         
   5  10  -1        424.35        402.85        12.02 o                         
   7  10  -1         35.14         39.09         2.71 o                         
  -6  11  -1         59.78         57.75         4.22 o                         
  -4  11  -1        257.34        244.30         7.08 o                         
  -2  11  -1        176.29        177.68         5.39 o                         
   0  11  -1       2698.96       2705.91        19.52 o                         
   2  11  -1        372.73        366.51         9.58 o                         
   4  11  -1        146.02        134.95         6.97 o                         
   6  11  -1         47.94         44.31         5.42 o                         
   8  11  -1         28.49         23.95         1.57 o                         
  -7  12  -1         27.48         22.07         1.96 o                         
  -5  12  -1          2.02          5.10         1.11 o                         
  -3  12  -1         12.85         14.10         2.15 o                         
  -1  12  -1        553.18        548.00         7.95 o                         
   1  12  -1         26.10         27.19         1.88 o                         
   3  12  -1        448.73        436.75         9.01 o                         
   5  12  -1         31.45         35.79         4.92 o                         
   7  12  -1          5.90          7.73         1.15 o                         
  -6  13  -1          5.14          4.68         0.80 o                         
  -4  13  -1         64.71         65.21         3.16 o                         
  -2  13  -1        603.38        604.58        17.94 o                         
   0  13  -1        158.67        156.58         3.92 o                         
   2  13  -1       1294.28       1251.35        15.22 o                         
   4  13  -1        263.29        255.04        13.97 o                         
   6  13  -1         94.41         95.39         4.98 o                         
  -5  14  -1         13.92         12.95         1.31 o                         
  -3  14  -1         72.73         74.18         3.34 o                         
  -1  14  -1        506.31        470.46         9.15 o                         
   1  14  -1       1279.70       1218.58        15.69 o                         
   3  14  -1        327.86        309.28        20.83 o                         
   5  14  -1        202.22        181.06        10.60 o                         
  -4  15  -1          4.92          6.47         1.03 o                         
  -2  15  -1         69.84         74.14         5.57 o                         
   0  15  -1         69.82         68.17         3.36 o                         
   2  15  -1         45.52         43.03         3.74 o                         
   4  15  -1         22.96         26.22         4.12 o                         
   6  15  -1         13.15         13.97         1.58 o                         
  -5  16  -1         30.50         38.68         1.70 o                         
  -3  16  -1        150.66        158.77         4.43 o                         
  -1  16  -1        296.28        273.29         7.83 o                         
   1  16  -1         35.09         31.84         2.57 o                         
   3  16  -1        116.63        124.69         4.73 o                         
   5  16  -1         25.09         29.53         1.94 o                         
  -4  17  -1        171.89        181.53         3.83 o                         
  -2  17  -1        188.91        196.84         6.15 o                         
   0  17  -1         34.20         32.78         3.01 o                         
   2  17  -1        144.26        147.71         6.12 o                         
   4  17  -1        111.51        103.37         6.25 o                         
  -3  18  -1         63.72         69.30         3.11 o                         
  -1  18  -1         44.25         41.52         2.98 o                         
   1  18  -1         26.42         28.81         2.63 o                         
   3  18  -1          2.07          2.83         0.82 o                         
   0  19  -1        107.69         95.54         5.90 o                         
   2  19  -1         75.99         72.92         3.36 o                         
  -8   0   0         24.94         31.06         4.47 o                         
  -6   0   0        101.20        108.31         9.25 o                         
  -4   0   0       1176.98       1173.33        27.19 o                         
  -2   0   0       5152.62       4556.22        46.19 o                         
   2   0   0       4629.62       4312.08        42.97 o                         
   4   0   0       1072.23       1125.68        46.71 o                         
   6   0   0         85.36         84.66         4.34 o                         
  -9   1   0          8.53          8.96         1.55 o                         
  -7   1   0        141.07        147.05         6.81 o                         
  -5   1   0         34.51         33.15         3.27 o                         
  -3   1   0        431.56        405.80        23.47 o                         
  -1   1   0       1452.26       1490.36        11.07 o                         
   1   1   0       1465.55       1484.26        13.70 o                         
   3   1   0        396.41        374.32         5.64 o                         
   5   1   0         25.43         22.07         2.47 o                         
   7   1   0        136.51        128.25         5.50 o                         
  -8   2   0        102.32        119.18         6.02 o                         
  -6   2   0        231.13        233.36         9.13 o                         
  -4   2   0         55.24         58.51         3.02 o                         
  -2   2   0      10739.43      10017.10        77.93 o                         
   0   2   0       7649.08       6860.77        90.10 o                         
   2   2   0      11100.08      10161.17        56.45 o                         
   4   2   0         75.78         79.68         2.86 o                         
   6   2   0        225.91        226.99         5.82 o                         
   8   2   0        102.94        102.88         5.78 o                         
  -9   3   0          0.91          0.72         1.00 o                         
  -7   3   0        342.14        366.10        13.52 o                         
  -5   3   0       1000.10       1020.13        16.56 o                         
  -3   3   0       5236.82       5372.54        81.05 o                         
  -1   3   0       3644.18       3399.23        24.30 o                         
   1   3   0       3166.12       3212.38        44.69 o                         
   3   3   0       5618.09       5554.28        47.53 o                         
   5   3   0       1031.06       1032.13        11.78 o                         
   7   3   0        349.78        356.74         9.54 o                         
   9   3   0          0.27         -0.25         1.02 o                         
  -8   4   0         90.78         98.19         7.40 o                         
  -6   4   0        138.49        125.91        10.45 o                         
  -4   4   0       1247.12       1310.42        28.54 o                         
  -2   4   0        632.65        668.09         8.64 o                         
   0   4   0          5.51         11.32         0.93 o                         
   2   4   0        610.93        638.23        10.72 o                         
   4   4   0       1311.52       1328.35        31.60 o                         
   6   4   0        151.74        147.77         5.69 o                         
   8   4   0         83.30         86.39         5.20 o                         
  -9   5   0         85.73         79.78         5.07 o                         
  -7   5   0        168.08        180.39        10.30 o                         
  -5   5   0        265.85        288.23        10.24 o                         
  -3   5   0       4552.94       4649.50        73.48 o                         
  -1   5   0        354.20        313.79         6.82 o                         
   1   5   0        303.42        297.80        11.12 o                         
   3   5   0       4454.24       4526.47        50.39 o                         
   5   5   0        236.73        246.06         6.01 o                         
   7   5   0        180.49        186.70         5.69 o                         
   9   5   0         80.36         65.45         5.07 o                         
  -8   6   0        152.63        173.97        10.07 o                         
  -6   6   0         80.74         62.45         7.22 o                         
  -4   6   0       1227.20       1173.91        29.99 o                         
  -2   6   0       2657.92       2701.79        26.16 o                         
   0   6   0       2501.33       2464.28        41.39 o                         
   2   6   0       2411.14       2401.73        41.94 o                         
   4   6   0       1143.27       1125.60        28.14 o                         
   6   6   0         98.62         92.96         4.04 o                         
   8   6   0        145.31        156.24         5.78 o                         
  -7   7   0        431.77        443.88        18.37 o                         
  -5   7   0        590.80        616.56        11.60 o                         
  -1   7   0        238.72        214.68         6.48 o                         
   1   7   0        276.14        262.89         6.84 o                         
   3   7   0       1484.55       1590.73        19.69 o                         
   5   7   0        539.14        558.41         8.54 o                         
   7   7   0        432.14        460.57        10.38 o                         
  -8   8   0         44.64         41.96         4.47 o                         
  -6   8   0        136.24        140.87         6.86 o                         
  -4   8   0        749.35        758.02        12.28 o                         
  -2   8   0       1092.44       1261.89        20.17 o                         
   0   8   0         28.90         40.98         2.41 o                         
   2   8   0       1189.34       1353.00        28.87 o                         
   4   8   0        742.46        726.58        10.80 o                         
   6   8   0        149.16        141.68        10.17 o                         
   8   8   0         43.38         48.50         3.52 o                         
  -7   9   0        112.92         95.12         7.67 o                         
  -5   9   0         82.69         84.30         4.16 o                         
  -3   9   0         78.41         74.25         4.11 o                         
  -1   9   0       1345.50       1332.28        17.75 o                         
   1   9   0       1445.48       1493.00        33.29 o                         
   3   9   0         65.57         54.99         2.72 o                         
   5   9   0         57.17         60.78         6.32 o                         
   7   9   0        129.63        124.99         6.51 o                         
  -8  10   0         30.61         24.62         2.92 o                         
  -6  10   0        107.53        119.58         4.97 o                         
  -4  10   0        429.53        428.69         9.40 o                         
  -2  10   0        386.09        392.91         8.75 o                         
   0  10   0        322.84        332.24         8.20 o                         
   2  10   0        414.59        415.01         8.63 o                         
   4  10   0        396.51        380.78        12.30 o                         
   6  10   0        124.02        138.80         6.71 o                         
   8  10   0         32.43         30.88         4.20 o                         
  -7  11   0        105.18         97.68         4.71 o                         
  -5  11   0        274.10        272.06         7.68 o                         
  -3  11   0        130.50        125.05         5.80 o                         
  -1  11   0       1195.46       1146.75         9.79 o                         
   1  11   0       1179.53       1096.75        11.55 o                         
   3  11   0        157.51        155.15        13.90 o                         
   7  11   0        100.93         94.84         3.96 o                         
  -6  12   0         61.18         63.17         3.64 o                         
  -4  12   0        561.65        546.84        10.93 o                         
  -2  12   0        292.22        283.20         6.34 o                         
   0  12   0        298.47        279.09         4.75 o                         
   2  12   0        330.06        316.59         6.57 o                         
   4  12   0        576.86        537.40        20.72 o                         
   6  12   0         59.27         48.38         5.30 o                         
  -7  13   0          6.58          4.60         0.92 o                         
  -5  13   0         50.04         44.47         2.57 o                         
  -3  13   0        533.26        525.22         9.38 o                         
  -1  13   0        396.88        374.59         6.27 o                         
   1  13   0        412.54        383.94         7.44 o                         
   3  13   0        528.54        504.93        19.87 o                         
   5  13   0         56.96         48.53         5.60 o                         
   7  13   0          4.53          2.93         1.09 o                         
  -6  14   0         22.62         26.29         1.91 o                         
  -4  14   0         56.89         68.25         3.20 o                         
  -2  14   0        172.75        178.09         5.40 o                         
   0  14   0          1.89          2.74         0.91 o                         
   2  14   0        147.49        140.27         6.90 o                         
   4  14   0         63.10         71.85         7.05 o                         
   6  14   0         23.48         25.41         1.91 o                         
  -5  15   0         81.26         86.17         3.09 o                         
  -3  15   0         52.96         60.33         3.53 o                         
  -1  15   0        454.09        450.31        10.44 o                         
   1  15   0        384.53        375.70         9.16 o                         
   3  15   0         60.84         55.41         6.15 o                         
   5  15   0         89.08         89.18         5.12 o                         
  -4  16   0         31.91         34.22         1.98 o                         
  -2  16   0         33.32         33.59         2.71 o                         
   0  16   0          7.44          6.52         1.59 o                         
   2  16   0         36.73         37.38         2.75 o                         
   4  16   0         41.74         44.59         2.65 o                         
  -3  17   0         31.21         28.79         2.11 o                         
  -1  17   0         71.95         63.93         4.26 o                         
   1  17   0         70.48         69.13         3.75 o                         
   3  17   0         27.37         23.42         3.32 o                         
  -2  18   0        184.52        183.59         8.75 o                         
   0  18   0        255.47        246.30        10.08 o                         
   2  18   0        186.27        188.29         6.30 o                         
  -1  19   0        130.19        131.38         4.35 o                         
   1  19   0        121.45        119.64         6.62 o                         
  -8   1   1         87.87         87.22         5.39 o                         
  -6   1   1        138.29        150.18         4.47 o                         
  -4   1   1       1513.21       1488.03        18.27 o                         
  -2   1   1       7391.09       6694.55        51.33 o                         
   0   1   1         65.92         63.21         0.73 o                         
   2   1   1       4144.48       4103.03        41.00 o                         
   4   1   1       1026.54        976.67        14.40 o                         
   6   1   1        152.71        149.71         5.03 o                         
   8   1   1         18.29         16.14         2.38 o                         
  -9   2   1        107.92        107.80         5.19 o                         
  -7   2   1         35.72         32.64         3.29 o                         
  -5   2   1         87.45         87.79        18.18 o                         
  -3   2   1       1072.42       1054.48        10.83 o                         
  -1   2   1       4171.64       3902.02        27.36 o                         
   1   2   1      22847.72      18714.94        99.48 o                         
   3   2   1       1353.62       1324.15        19.18 o                         
   5   2   1        293.12        277.16         5.68 o                         
   7   2   1         25.58         25.93         2.57 o                         
   9   2   1         66.67         55.16         4.60 o                         
  -8   3   1        135.87        128.94         7.80 o                         
  -6   3   1        107.35        103.44         4.98 o                         
  -4   3   1         53.41         51.83         4.06 o                         
  -2   3   1       4905.44       4798.62        40.11 o                         
   0   3   1       2108.56       2033.18        17.63 o                         
   2   3   1       5256.76       5120.96        43.03 o                         
   4   3   1        286.39        288.02         8.83 o                         
   6   3   1          3.32          3.25         1.04 o                         
   8   3   1        106.37         96.07         7.95 o                         
  -9   4   1         67.75         77.95         5.82 o                         
  -7   4   1        279.97        293.05        13.60 o                         
  -5   4   1        515.32        513.37        13.26 o                         
  -3   4   1       1351.35       1416.35        22.13 o                         
  -1   4   1       2579.90       2572.43        17.77 o                         
   1   4   1       5465.33       5329.78        75.77 o                         
   3   4   1        425.33        412.81        13.75 o                         
   5   4   1        334.02        326.04         8.15 o                         
   7   4   1         57.79         59.37         3.71 o                         
   9   4   1        100.72         96.77         5.82 o                         
  -8   5   1         41.49         39.76         4.80 o                         
  -6   5   1        648.17        645.23        17.58 o                         
  -4   5   1        890.44        890.12        21.67 o                         
  -2   5   1       6938.52       7231.79        88.12 o                         
   0   5   1       4015.87       4067.56        42.40 o                         
   2   5   1       1396.65       1346.35        24.89 o                         
   4   5   1        614.92        656.28        20.89 o                         
   6   5   1        132.68        133.23         6.80 o                         
   8   5   1        183.69        175.61         7.12 o                         
  -5   6   1         39.53         40.23         5.76 o                         
  -3   6   1        814.20        933.07        16.08 o                         
  -1   6   1        162.67        156.44         3.47 o                         
   1   6   1        136.56        148.48         4.88 o                         
   3   6   1       3349.00       3494.14        34.69 o                         
   5   6   1        175.85        191.65         6.71 o                         
   7   6   1         67.26         71.48         5.02 o                         
  -8   7   1          7.31          7.42         2.20 o                         
  -6   7   1        995.73        985.17        19.12 o                         
  -4   7   1        782.88        817.34        14.73 o                         
  -2   7   1        899.00        938.65        13.09 o                         
   0   7   1        810.62        801.71        10.88 o                         
   2   7   1        755.07        706.13        11.07 o                         
   4   7   1       1308.10       1266.39        20.10 o                         
   6   7   1        575.13        590.17        15.09 o                         
   8   7   1          6.09         10.40         1.70 o                         
  -7   8   1        108.62        107.80         5.83 o                         
  -5   8   1        824.96        839.69        14.03 o                         
  -3   8   1        416.46        390.60        15.02 o                         
  -1   8   1       1319.02       1353.33        14.74 o                         
   1   8   1         36.24         49.28         3.27 o                         
   3   8   1        193.65        202.29         6.38 o                         
   5   8   1       1257.25       1222.18        24.54 o                         
   7   8   1         28.82         30.51         3.20 o                         
  -8   9   1         19.98         20.67         3.00 o                         
  -6   9   1        156.61        155.25         5.86 o                         
  -4   9   1        360.04        385.95         8.55 o                         
  -2   9   1         36.62         34.59         2.74 o                         
   0   9   1        355.32        355.55         8.08 o                         
   2   9   1          5.71          6.06         1.31 o                         
   4   9   1          0.09          0.30         0.60 o                         
   6   9   1        153.91        143.43         6.97 o                         
   8   9   1          5.98          5.31         1.11 o                         
  -7  10   1         43.76         49.61         3.72 o                         
  -5  10   1        359.02        333.35         8.60 o                         
  -3  10   1       1023.39       1027.31        14.70 o                         
  -1  10   1        630.04        623.15         9.10 o                         
   1  10   1       1660.80       1678.15        33.66 o                         
   3  10   1        401.46        383.95         8.40 o                         
   5  10   1        171.32        175.34        10.80 o                         
   7  10   1         56.44         48.37         5.80 o                         
  -8  11   1         30.46         23.29         2.57 o                         
  -6  11   1         47.25         47.02         3.13 o                         
  -4  11   1        101.52         86.80         3.65 o                         
  -2  11   1        438.56        426.69         6.49 o                         
   0  11   1       2654.45       2611.60        22.42 o                         
   2  11   1        198.40        198.43         5.12 o                         
   4  11   1        275.53        260.74        13.67 o                         
   6  11   1         50.89         52.88         5.65 o                         
  -7  12   1          5.79          5.06         1.18 o                         
  -5  12   1         30.40         34.63         2.37 o                         
  -3  12   1        457.78        436.49         7.68 o                         
  -1  12   1         24.40         27.99         1.55 o                         
   1  12   1        557.67        532.39         8.68 o                         
   3  12   1         12.76         10.25         2.16 o                         
   7  12   1         27.18         25.14         3.05 o                         
  -6  13   1        101.55        111.95         5.01 o                         
  -4  13   1        305.06        285.46         6.83 o                         
  -2  13   1       1185.78       1171.81        13.21 o                         
   0  13   1        217.95        213.48         4.38 o                         
   2  13   1        630.50        604.33        12.36 o                         
   4  13   1         57.99         63.32         4.65 o                         
   6  13   1          7.33          9.19         1.59 o                         
  -5  14   1        217.04        201.81         5.28 o                         
  -3  14   1        338.21        341.36         8.78 o                         
  -1  14   1       1222.38       1183.57        18.35 o                         
   1  14   1        433.70        395.79         8.24 o                         
   3  14   1         90.60         82.29         4.33 o                         
   5  14   1         16.56         14.15         2.85 o                         
  -6  15   1         14.19         13.95         1.52 o                         
  -4  15   1         20.86         21.65         1.78 o                         
  -2  15   1         45.49         38.44         3.04 o                         
   0  15   1         69.98         64.80         4.55 o                         
   2  15   1         71.20         65.69         3.80 o                         
   4  15   1          5.17          5.04         1.30 o                         
  -5  16   1         26.27         30.65         1.66 o                         
  -3  16   1        132.67        147.22         6.66 o                         
  -1  16   1         57.34         58.64         3.56 o                         
   1  16   1        321.87        301.29         8.06 o                         
   3  16   1        145.45        144.68         5.05 o                         
   5  16   1         23.68         27.30         2.14 o                         
  -4  17   1        108.94        107.79         4.64 o                         
  -2  17   1        155.33        164.10         6.72 o                         
   0  17   1         47.85         50.44         2.72 o                         
   2  17   1        180.64        183.40         6.85 o                         
   4  17   1        156.65        164.60         7.52 o                         
  -3  18   1          2.05          1.60         0.97 o                         
  -1  18   1         27.38         33.07         2.34 o                         
   1  18   1         45.87         49.22         2.75 o                         
  -2  19   1         64.35         61.29         2.52 o                         
   0  19   1        118.11        103.74         4.46 o                         
  -8   0   2         55.10         55.11         6.37 o                         
  -6   0   2       1008.73       1061.75        32.94 o                         
  -4   0   2        739.46        814.68        14.73 o                         
  -2   0   2       3207.35       3026.15        22.47 o                         
   0   0   2      33006.31      24859.11       138.77 o                         
   2   0   2          1.54          2.36         0.71 o                         
   4   0   2        304.55        311.06        13.30 o                         
   6   0   2        191.64        194.11        12.25 o                         
   8   0   2         19.18         14.79         2.14 o                         
  -9   1   2        120.18        112.55         5.60 o                         
  -7   1   2        289.62        297.33        14.21 o                         
  -5   1   2        346.61        346.61         8.53 o                         
  -3   1   2       2070.23       2139.86        18.15 o                         
  -1   1   2       1929.10       1905.35        12.22 o                         
   1   1   2      13420.58      12011.77        60.94 o                         
   3   1   2        454.49        417.44         6.33 o                         
   5   1   2         99.21         96.77         2.61 o                         
   7   1   2         58.15         53.02         4.57 o                         
  -8   2   2        113.38        122.85         6.52 o                         
  -6   2   2        315.76        322.72         7.58 o                         
  -4   2   2        595.01        623.96        12.55 o                         
  -2   2   2        321.44        288.58         4.39 o                         
   0   2   2       2137.65       2078.52        10.90 o                         
   2   2   2       3247.39       3219.99       110.17 o                         
   4   2   2        158.08        148.61         4.71 o                         
   6   2   2        101.55        106.87         4.36 o                         
   8   2   2        110.57        105.94         7.92 o                         
  -9   3   2         58.80         59.93         3.94 o                         
  -7   3   2          5.47          5.91         1.65 o                         
  -5   3   2        480.57        469.30        12.80 o                         
  -3   3   2        737.14        722.17        11.47 o                         
  -1   3   2        645.28        642.24         6.92 o                         
   1   3   2         23.67         26.86         0.93 o                         
   3   3   2        778.20        768.92        14.74 o                         
   5   3   2        626.31        622.11         9.27 o                         
   7   3   2         35.25         31.54         3.44 o                         
  -8   4   2         44.48         45.80         6.29 o                         
  -6   4   2        106.26        108.27         4.36 o                         
  -4   4   2         52.00         48.47         2.75 o                         
  -2   4   2       1167.33       1152.74        13.48 o                         
   0   4   2        447.48        473.14         4.73 o                         
   2   4   2        279.31        306.99        16.41 o                         
   4   4   2        884.61        943.09        13.40 o                         
   6   4   2        156.44        149.16         7.31 o                         
   8   4   2          8.14          5.32         2.05 o                         
  -5   5   2        245.85        248.79         6.79 o                         
  -3   5   2       1150.79       1318.81        28.49 o                         
  -1   5   2        637.71        614.35         9.21 o                         
   1   5   2        590.87        606.52         7.83 o                         
   3   5   2       3133.27       3261.11        41.29 o                         
   5   5   2         27.92         26.18         1.85 o                         
   7   5   2         37.43         34.56         3.54 o                         
  -6   6   2        693.72        698.91        17.12 o                         
  -4   6   2        212.87        204.60         9.62 o                         
  -2   6   2       5932.78       5998.24        51.42 o                         
   0   6   2       1100.80       1056.90        11.53 o                         
   2   6   2       1776.68       1773.02        25.22 o                         
   4   6   2        761.97        806.03        18.58 o                         
   6   6   2        148.23        155.58         7.54 o                         
   8   6   2          2.79          2.62         0.93 o                         
  -7   7   2        413.11        405.27        16.59 o                         
  -5   7   2         74.94         77.89         4.65 o                         
  -3   7   2        111.71        119.09         5.65 o                         
  -1   7   2        633.04        664.69         6.75 o                         
   1   7   2       1485.82       1550.17        18.31 o                         
   3   7   2        733.93        750.99         9.97 o                         
   5   7   2        645.52        621.19        10.46 o                         
   7   7   2         25.16         19.24         2.08 o                         
  -6   8   2        279.45        268.97         9.44 o                         
  -4   8   2        650.92        706.79        12.20 o                         
  -2   8   2        361.35        429.32         9.00 o                         
   0   8   2         82.71         89.55         2.82 o                         
   2   8   2        379.35        408.68         9.13 o                         
   4   8   2         77.03         68.77         4.23 o                         
   6   8   2        274.92        285.87         8.22 o                         
   8   8   2          2.90          4.27         0.92 o                         
  -7   9   2         92.81        101.32         7.85 o                         
  -5   9   2        682.66        716.92        13.06 o                         
  -3   9   2       1250.64       1319.11        12.69 o                         
  -1   9   2       1478.91       1419.56        13.18 o                         
   1   9   2       1327.57       1348.12        37.75 o                         
   3   9   2        252.46        274.63         7.14 o                         
   5   9   2        413.82        404.67        17.57 o                         
   7   9   2        147.62        141.39         6.01 o                         
  -8  10   2          0.41          0.95         0.85 o                         
  -6  10   2         57.42         63.53         3.70 o                         
  -4  10   2        364.25        351.34         8.49 o                         
  -2  10   2        250.73        269.32         5.12 o                         
   0  10   2         30.32         35.72         1.70 o                         
   2  10   2          8.46          6.53         1.12 o                         
   6  10   2        116.62        107.96         9.31 o                         
  -7  11   2         26.91         29.12         3.95 o                         
  -5  11   2        188.97        179.89         6.26 o                         
  -3  11   2        119.52        115.75         3.17 o                         
  -1  11   2        679.64        679.05         8.30 o                         
   1  11   2        364.11        367.26         7.83 o                         
   3  11   2        138.43        128.88         5.91 o                         
   5  11   2          8.71         10.17         3.15 o                         
   7  11   2        108.42         94.37         5.82 o                         
  -6  12   2        107.06        113.21         7.34 o                         
  -4  12   2        599.64        566.51        11.37 o                         
  -2  12   2        511.33        499.72         6.96 o                         
   0  12   2       1179.90       1150.67        11.01 o                         
   2  12   2       1354.10       1316.09        20.05 o                         
   6  12   2         43.31         39.16         3.08 o                         
  -7  13   2         33.19         37.66         3.65 o                         
  -5  13   2          1.00          2.21         0.82 o                         
  -3  13   2        491.78        503.25        11.31 o                         
  -1  13   2         64.38         61.24         2.39 o                         
   1  13   2        557.97        536.86        11.75 o                         
   3  13   2         39.09         42.28         4.01 o                         
   5  13   2         32.51         35.57         3.25 o                         
  -6  14   2         22.29         24.94         2.46 o                         
  -4  14   2         38.11         50.97         3.26 o                         
  -2  14   2        204.45        212.48         7.19 o                         
   0  14   2         67.91         61.67         3.75 o                         
   2  14   2         24.96         21.83         2.91 o                         
   4  14   2          8.13         11.26         2.07 o                         
   6  14   2         31.84         34.29         3.37 o                         
  -5  15   2         61.87         61.10         3.71 o                         
  -3  15   2         30.58         36.32         2.86 o                         
  -1  15   2        766.21        743.94        13.75 o                         
   1  15   2         24.19         19.40         1.83 o                         
   3  15   2         76.30         76.53         4.86 o                         
   5  15   2        102.35        102.71         4.47 o                         
  -4  16   2         15.26         12.43         1.84 o                         
  -2  16   2          4.36          2.35         1.10 o                         
   0  16   2        281.77        281.03         6.78 o                         
   2  16   2         44.94         39.04         3.45 o                         
   4  16   2         69.39         69.08         5.30 o                         
  -3  17   2         94.45         91.52         4.65 o                         
  -1  17   2        404.72        410.06        10.76 o                         
   1  17   2         16.53         12.41         1.94 o                         
   3  17   2         12.82         14.52         2.50 o                         
  -2  18   2        184.23        188.29         5.35 o                         
   0  18   2        150.69        151.95         6.08 o                         
   2  18   2         46.46         54.96         4.67 o                         
  -1  19   2         64.07         61.62         3.27 o                         
   1  19   2         65.60         69.90         4.67 o                         
  -8   1   3        221.25        231.83        10.28 o                         
  -6   1   3          8.77         13.73         1.89 o                         
  -4   1   3        934.87        946.02        16.86 o                         
  -2   1   3        569.34        535.84         6.73 o                         
   0   1   3       3044.34       2935.90        31.61 o                         
   2   1   3        624.93        606.38         7.66 o                         
   4   1   3        252.34        258.16         4.94 o                         
   6   1   3        216.97        199.65         6.17 o                         
   8   1   3          6.58          5.91         1.03 o                         
  -9   2   3         20.98         18.47         2.89 o                         
  -7   2   3         24.07         19.78         3.39 o                         
  -5   2   3        721.12        719.39        23.09 o                         
  -3   2   3       1837.35       1927.39        20.76 o                         
  -1   2   3       4670.74       4413.85        29.19 o                         
   1   2   3       3491.10       3446.67        29.00 o                         
   3   2   3       1364.71       1322.83        18.80 o                         
   5   2   3         14.03         14.22         1.28 o                         
   7   2   3         48.60         43.44         2.73 o                         
  -8   3   3          2.61          2.82         1.25 o                         
  -6   3   3        494.28        479.21        10.93 o                         
  -4   3   3        128.92        117.60         5.63 o                         
  -2   3   3        348.75        342.59         5.63 o                         
   0   3   3        612.85        626.35         9.83 o                         
   2   3   3        197.90        232.69         5.35 o                         
   4   3   3        211.71        211.65         3.78 o                         
   6   3   3         67.54         72.25         3.31 o                         
   8   3   3          8.63          9.44         1.54 o                         
  -9   4   3         62.32         62.25         5.55 o                         
  -7   4   3        280.07        308.32        15.57 o                         
  -5   4   3        943.49        950.19        22.60 o                         
  -3   4   3        617.08        666.15        11.04 o                         
  -1   4   3       2203.38       2184.53        20.46 o                         
   1   4   3        108.97        143.27         3.17 o                         
   3   4   3        357.65        342.14         7.83 o                         
   5   4   3          0.82          0.54         0.49 o                         
   7   4   3        150.01        147.10         6.38 o                         
  -8   5   3        202.17        200.71        11.57 o                         
  -6   5   3       1392.61       1358.70        29.80 o                         
  -4   5   3       2111.80       2162.32        26.00 o                         
  -2   5   3        491.61        426.68         7.00 o                         
   0   5   3        628.58        626.81         8.55 o                         
   2   5   3        658.11        648.56        12.36 o                         
   4   5   3        534.96        522.08         6.95 o                         
   6   5   3        206.83        211.33         7.30 o                         
   8   5   3         14.19         11.17         1.47 o                         
  -7   6   3         61.61         49.46         5.85 o                         
  -5   6   3         90.42         91.28         4.30 o                         
  -3   6   3        321.72        360.33         9.08 o                         
  -1   6   3       1245.89       1327.16        12.60 o                         
   1   6   3        367.16        390.96         9.70 o                         
   3   6   3        165.92        182.67         4.67 o                         
   5   6   3         75.91         77.98         5.51 o                         
   7   6   3          9.87         11.53         1.56 o                         
  -8   7   3         22.95         24.82         3.95 o                         
  -6   7   3         59.78         51.08         5.90 o                         
  -4   7   3        946.72        894.42        11.79 o                         
  -2   7   3        967.07       1012.67        11.37 o                         
   0   7   3       1174.22       1222.63        16.22 o                         
   2   7   3         40.91         38.50         2.86 o                         
   4   7   3         60.01         63.19         3.08 o                         
   6   7   3         37.47         30.36         4.77 o                         
  -7   8   3         62.26         66.50         6.55 o                         
  -5   8   3        974.22       1021.41        17.01 o                         
  -3   8   3       1051.42       1048.11        25.27 o                         
  -1   8   3       2175.70       2301.47        20.08 o                         
   1   8   3        137.43        111.53         8.58 o                         
   3   8   3        270.45        254.29         6.04 o                         
   5   8   3        157.57        167.25         8.14 o                         
   7   8   3         18.05         15.44         2.04 o                         
  -8   9   3         12.47         10.92         2.52 o                         
  -6   9   3         50.48         49.96         5.82 o                         
  -4   9   3         50.82         45.78         2.41 o                         
  -2   9   3         25.16         23.41         1.57 o                         
   0   9   3         16.89         15.81         1.75 o                         
   2   9   3        258.31        284.33         6.72 o                         
   4   9   3        163.62        157.86         8.08 o                         
   6   9   3         78.79         71.90         4.78 o                         
  -7  10   3        153.26        144.75         9.07 o                         
  -5  10   3         68.77         72.35         5.50 o                         
  -3  10   3        188.48        177.12         6.78 o                         
  -1  10   3        371.10        349.34         6.14 o                         
   1  10   3        650.42        610.33         8.97 o                         
   3  10   3        366.19        321.34        10.29 o                         
   5  10   3         25.24         25.21         3.12 o                         
   7  10   3         34.72         25.22         2.09 o                         
  -8  11   3        136.57        151.27         7.45 o                         
  -6  11   3         34.51         37.46         4.85 o                         
  -4  11   3         29.77         27.15         3.11 o                         
  -2  11   3        360.68        373.52         7.75 o                         
   0  11   3        999.75        955.92        12.45 o                         
   2  11   3        786.42        733.44        11.93 o                         
   4  11   3        291.24        302.15        19.09 o                         
   6  11   3          4.56          5.88         1.37 o                         
  -5  12   3         28.37         20.39         3.79 o                         
  -3  12   3        115.87        114.69         9.30 o                         
  -1  12   3          9.24         12.91         1.45 o                         
   1  12   3        396.28        391.16         8.18 o                         
   3  12   3         83.05         80.12         5.07 o                         
   5  12   3          3.80          5.44         1.41 o                         
  -6  13   3        100.09         94.17         6.75 o                         
  -4  13   3        342.91        328.07        15.67 o                         
  -2  13   3        725.29        669.17        13.29 o                         
   0  13   3        182.81        193.48         6.72 o                         
   2  13   3         68.41         71.26         5.20 o                         
   4  13   3         30.89         32.65         3.36 o                         
   6  13   3         67.46         71.48         3.47 o                         
  -3  14   3        199.77        199.83         8.29 o                         
  -1  14   3        216.83        230.52        10.20 o                         
   1  14   3         22.26         18.59         2.18 o                         
   3  14   3        336.59        313.41        13.35 o                         
   5  14   3         62.05         57.07         3.36 o                         
  -4  15   3         21.34         23.35         2.64 o                         
  -2  15   3        177.34        170.21         7.55 o                         
   0  15   3         90.42         86.66         5.96 o                         
   2  15   3         37.82         33.20         3.41 o                         
   4  15   3         24.74         25.00         1.92 o                         
  -3  16   3        211.50        206.50         7.57 o                         
  -1  16   3        253.15        251.57         8.42 o                         
   1  16   3        337.76        322.78        10.10 o                         
   3  16   3        114.30        116.21         7.27 o                         
  -2  17   3        180.11        191.13         5.72 o                         
   0  17   3        147.94        155.09         6.55 o                         
   2  17   3         96.22        100.67         6.45 o                         
  -3  18   3          5.89          6.00         1.52 o                         
  -1  18   3         35.01         38.26         2.90 o                         
   1  18   3         44.89         46.81         4.42 o                         
  -8   0   4        960.76       1010.89        30.51 o                         
  -6   0   4        805.14        790.68        18.05 o                         
  -2   0   4        418.88        416.06        12.72 o                         
   0   0   4       2272.36       2185.30        30.88 o                         
   2   0   4       2194.57       2169.81        30.23 o                         
   4   0   4       1028.10       1030.16        14.42 o                         
   6   0   4         83.48         80.57         4.53 o                         
   8   0   4         13.95          9.25         1.80 o                         
  -9   1   4        204.39        203.36         7.64 o                         
  -7   1   4        104.83        122.29         7.52 o                         
  -5   1   4        480.53        503.38         8.18 o                         
  -3   1   4       2607.33       2717.72        61.27 o                         
  -1   1   4       1719.11       1729.77        16.18 o                         
   1   1   4       2754.12       2811.56        24.13 o                         
   3   1   4        162.29        157.19         3.09 o                         
   5   1   4        170.67        166.27         4.88 o                         
   7   1   4          8.24          8.60         1.20 o                         
  -8   2   4        140.58        136.82         7.20 o                         
  -6   2   4         17.86         16.26         1.84 o                         
  -4   2   4       1115.43       1192.15        28.89 o                         
  -2   2   4       3732.82       3704.40        34.49 o                         
   0   2   4        250.81        227.53         3.49 o                         
   2   2   4        655.78        700.41        10.67 o                         
   4   2   4         91.77         98.52         2.67 o                         
   6   2   4         46.80         52.20         3.15 o                         
   8   2   4         79.79         74.73         4.75 o                         
  -9   3   4         18.46         13.75         2.90 o                         
  -7   3   4        146.39        133.68         7.19 o                         
  -5   3   4        522.29        485.00        13.09 o                         
  -3   3   4       2993.53       3015.77        35.72 o                         
  -1   3   4        721.10        632.75         7.35 o                         
   1   3   4        872.38        840.93        10.39 o                         
   3   3   4        120.87        123.13         2.42 o                         
   5   3   4        109.96        105.30         3.08 o                         
   7   3   4        113.19        108.02         7.24 o                         
  -8   4   4        139.99        133.80         6.73 o                         
  -6   4   4         67.57         71.28         5.34 o                         
  -4   4   4        491.88        524.28        14.09 o                         
  -2   4   4        852.45        862.40        11.03 o                         
   0   4   4        173.77        148.90         4.52 o                         
   2   4   4        115.85        106.17         4.10 o                         
   4   4   4        204.41        204.08         4.04 o                         
   6   4   4         80.93         86.76         3.90 o                         
  -9   5   4         11.94         10.10         2.30 o                         
  -7   5   4        297.21        298.07        13.76 o                         
  -5   5   4        285.60        302.75         8.31 o                         
  -3   5   4        423.13        437.96         9.66 o                         
  -1   5   4        177.88        175.07         5.16 o                         
   1   5   4        226.92        222.54         6.45 o                         
   3   5   4         80.93         72.25         2.69 o                         
   5   5   4         49.32         49.83         2.35 o                         
   7   5   4         15.16         16.96         1.72 o                         
  -8   6   4        151.58        173.39        10.35 o                         
  -6   6   4       1852.95       1826.86        25.14 o                         
  -4   6   4        228.29        221.26         4.78 o                         
  -2   6   4       2025.96       2104.65        24.69 o                         
   0   6   4        957.36        945.12        14.10 o                         
   2   6   4        277.79        307.14         4.48 o                         
   4   6   4        233.82        229.53         4.41 o                         
   6   6   4        130.58        142.22        17.07 o                         
  -9   7   4         38.26         43.84         3.87 o                         
  -5   7   4        711.82        677.26        16.59 o                         
  -3   7   4        710.43        760.66        10.27 o                         
  -1   7   4        630.32        654.57        15.41 o                         
   1   7   4        126.41        133.10         3.58 o                         
   3   7   4        189.76        186.31         5.75 o                         
   5   7   4         29.66         33.73         2.34 o                         
   7   7   4          3.93          4.44         1.13 o                         
  -8   8   4          2.23          2.82         1.52 o                         
  -6   8   4        214.62        228.02        12.95 o                         
  -4   8   4         97.98         81.08         3.40 o                         
  -2   8   4         85.53        106.64         3.56 o                         
   0   8   4        418.57        405.68         7.85 o                         
   2   8   4        281.36        256.88         5.05 o                         
   4   8   4        154.83        157.70         6.51 o                         
   6   8   4        114.69        113.87         6.82 o                         
  -5   9   4        369.87        407.49        17.87 o                         
  -3   9   4        218.54        210.99         6.54 o                         
  -1   9   4         49.88         36.49         1.93 o                         
   1   9   4        797.87        754.35        14.35 o                         
   3   9   4        247.61        245.07         9.22 o                         
   5   9   4        350.67        368.45         9.22 o                         
  -8  10   4         10.99          9.80         2.17 o                         
  -6  10   4         21.56         19.77         3.72 o                         
  -4  10   4         18.16         21.46         2.25 o                         
  -2  10   4        432.82        427.58         8.15 o                         
   0  10   4        153.11        163.97         7.66 o                         
   2  10   4        301.02        305.92         7.63 o                         
   4  10   4        221.66        219.44        11.92 o                         
   6  10   4         40.48         33.32         2.27 o                         
  -5  11   4         98.86        117.44         9.07 o                         
  -3  11   4        289.83        290.76         8.19 o                         
  -1  11   4        238.41        228.12         5.84 o                         
   1  11   4        345.95        332.98        11.16 o                         
   3  11   4          8.44          8.13         1.56 o                         
   5  11   4          7.17          5.21         1.36 o                         
  -6  12   4        179.94        178.94         9.82 o                         
  -4  12   4        689.69        678.15        23.87 o                         
  -2  12   4        481.44        505.81        20.84 o                         
   0  12   4        811.45        806.43        14.34 o                         
   2  12   4        491.57        496.59        11.10 o                         
   4  12   4         44.15         40.85         4.14 o                         
  -7  13   4        105.82        113.14         6.17 o                         
  -3  13   4         33.00         34.14         5.25 o                         
  -1  13   4        214.69        232.00        14.05 o                         
   1  13   4        356.41        341.77         8.95 o                         
   3  13   4          5.42          3.21         1.26 o                         
   5  13   4          7.53          3.40         1.40 o                         
  -4  14   4        105.23        104.04         8.30 o                         
  -2  14   4          4.81          4.12         2.30 o                         
   0  14   4        198.14        190.17         5.50 o                         
   2  14   4         21.48         16.81         2.11 o                         
   4  14   4         47.25         49.30         3.90 o                         
  -3  15   4         39.14         42.19         5.35 o                         
  -1  15   4        300.41        290.47         7.89 o                         
   1  15   4        152.78        153.03         4.64 o                         
   3  15   4         63.34         67.30         5.67 o                         
  -2  16   4         18.73         18.06         3.20 o                         
   0  16   4        166.17        154.52         6.22 o                         
   2  16   4         15.92         16.82         1.99 o                         
  -3  17   4        152.77        158.20         5.81 o                         
  -1  17   4        122.14        116.61         4.04 o                         
   1  17   4         13.66         15.42         2.72 o                         
  -2  18   4        145.92        145.40         5.09 o                         
   0  18   4         43.02         45.11         3.95 o                         
  -8   1   5         43.76         50.73         4.56 o                         
  -6   1   5        290.63        277.66         9.25 o                         
  -2   1   5       1137.70       1160.80        26.29 o                         
   0   1   5       1352.00       1380.84        23.67 o                         
   2   1   5        537.51        554.45        13.68 o                         
   4   1   5        115.89        106.45         4.28 o                         
   6   1   5         25.93         23.70         2.37 o                         
  -9   2   5         11.52          9.17         1.62 o                         
  -7   2   5        635.74        581.45        16.01 o                         
  -5   2   5        115.85        100.76         3.27 o                         
  -3   2   5        492.95        454.42        11.28 o                         
  -1   2   5       1062.87       1171.01        13.47 o                         
   1   2   5        287.25        274.19         5.68 o                         
   3   2   5         98.41         98.54         2.88 o                         
   5   2   5         36.30         40.53         2.27 o                         
   7   2   5         14.20         11.52         1.60 o                         
  -8   3   5        128.72        124.20         6.52 o                         
  -6   3   5        212.91        212.51         7.28 o                         
  -4   3   5         14.55         17.37         1.74 o                         
  -2   3   5        831.80        947.09        20.38 o                         
   0   3   5        717.25        743.28         9.44 o                         
   2   3   5        124.41        132.66         2.78 o                         
   4   3   5         24.59         26.83         1.67 o                         
   6   3   5         42.38         47.84         2.75 o                         
  -9   4   5        243.27        232.65        10.70 o                         
  -7   4   5         60.67         64.99         6.74 o                         
  -5   4   5       1085.05       1055.16        19.02 o                         
  -3   4   5        237.90        209.71         6.58 o                         
  -1   4   5       1626.77       1666.68        20.76 o                         
   1   4   5       1405.96       1434.26        23.16 o                         
   3   4   5        281.68        295.04         5.33 o                         
   5   4   5         90.56         88.44         3.96 o                         
   7   4   5         63.03         65.13         6.37 o                         
  -8   5   5         97.76        101.22         5.67 o                         
  -6   5   5        582.53        606.90        16.19 o                         
  -4   5   5         34.53         32.73         2.03 o                         
  -2   5   5        327.49        352.61         7.38 o                         
   0   5   5       1043.13       1000.16        13.11 o                         
   2   5   5         90.76        101.65         2.77 o                         
   4   5   5        260.45        249.89         5.42 o                         
   6   5   5         47.69         50.59         3.13 o                         
  -9   6   5         18.56         14.07         2.32 o                         
  -7   6   5         57.15         66.07         6.65 o                         
  -5   6   5        389.36        409.74        10.36 o                         
  -3   6   5         45.17         46.56         1.80 o                         
  -1   6   5        565.26        593.17        14.29 o                         
   1   6   5         47.40         49.87         1.96 o                         
   3   6   5        300.23        313.44         7.04 o                         
   5   6   5         21.03         21.22         1.69 o                         
   7   6   5         25.33         22.89         2.72 o                         
  -8   7   5         25.62         34.81         4.45 o                         
  -4   7   5       1980.90       1957.64        22.13 o                         
  -2   7   5       1469.38       1482.43        12.76 o                         
   0   7   5        113.84        123.91         3.58 o                         
   2   7   5        197.79        187.92         6.60 o                         
   4   7   5         29.47         25.97         2.20 o                         
   6   7   5        126.66        126.48         5.67 o                         
  -7   8   5         21.27         21.92         4.07 o                         
  -5   8   5        410.25        387.99        11.45 o                         
  -3   8   5        514.94        516.97        10.05 o                         
  -1   8   5        261.49        271.89         7.81 o                         
   1   8   5        285.96        276.65         7.63 o                         
   3   8   5          4.61          7.51         1.11 o                         
   5   8   5         43.87         40.16         2.53 o                         
  -8   9   5         18.79         17.64         2.85 o                         
  -4   9   5        581.80        572.58        10.93 o                         
  -2   9   5          6.10          7.48         1.05 o                         
   0   9   5        271.35        268.23         5.75 o                         
   2   9   5        199.66        218.46         7.69 o                         
   4   9   5         28.16         30.00         2.22 o                         
   6   9   5          6.07          4.66         0.85 o                         
  -7  10   5         26.97         30.14         4.22 o                         
  -3  10   5        207.14        205.73         5.90 o                         
  -1  10   5        108.61         96.07         3.44 o                         
   1  10   5        525.81        553.22        11.34 o                         
   3  10   5        259.55        274.72        14.93 o                         
   5  10   5         32.80         39.62         2.23 o                         
  -8  11   5        241.85        243.47         8.62 o                         
  -6  11   5         94.85        101.99         8.05 o                         
  -4  11   5        115.69        105.29         6.02 o                         
  -2  11   5        106.09        109.46         6.33 o                         
   0  11   5        175.18        163.80         5.86 o                         
   2  11   5        437.55        426.49        13.71 o                         
   4  11   5         42.60         50.15         3.95 o                         
  -7  12   5         35.54         39.74         3.87 o                         
  -3  12   5        367.63        368.60        17.67 o                         
  -1  12   5        250.91        246.63         8.73 o                         
   1  12   5         10.58          6.48         1.38 o                         
   3  12   5          3.90          3.55         1.09 o                         
   5  12   5          1.15          0.81         0.49 o                         
  -4  13   5         16.44         20.94         4.00 o                         
  -2  13   5        364.33        344.23        10.94 o                         
   0  13   5         70.88         71.52         3.90 o                         
   2  13   5         70.88         80.16         8.91 o                         
   4  13   5          3.28          2.52         0.93 o                         
  -3  14   5        277.29        267.99        13.66 o                         
  -1  14   5        413.01        392.74        10.83 o                         
   1  14   5         49.59         51.25         2.74 o                         
   3  14   5        143.28        129.87         4.37 o                         
  -2  15   5         40.06         40.91         4.56 o                         
   0  15   5          1.72          1.93         0.81 o                         
   2  15   5         11.26         10.30         2.25 o                         
  -3  16   5        102.77        102.99         4.65 o                         
  -1  16   5         57.88         62.77         3.81 o                         
   1  16   5          4.02          6.21         1.13 o                         
  -2  17   5        135.33        118.08         3.64 o                         
   0  17   5         57.73         58.98         4.44 o                         
  -8   0   6       1003.49       1036.35        20.60 o                         
  -6   0   6        328.12        306.61        11.45 o                         
  -4   0   6        603.28        589.40        19.78 o                         
  -2   0   6       1456.20       1312.01        31.71 o                         
   0   0   6       1027.56       1042.05        19.65 o                         
   2   0   6        716.89        726.29        17.56 o                         
   4   0   6         86.35        104.68         4.40 o                         
   6   0   6         50.41         49.56         3.29 o                         
  -9   1   6         38.93         46.91         4.67 o                         
  -7   1   6         80.48         65.31         5.39 o                         
  -5   1   6        367.44        334.28         7.78 o                         
  -3   1   6        674.20        731.82        24.10 o                         
  -1   1   6        634.13        664.46        11.86 o                         
   1   1   6        591.12        604.01         6.68 o                         
   3   1   6        125.92        135.30         3.45 o                         
   5   1   6          3.74          3.85         0.84 o                         
  -8   2   6         20.09         21.71         2.84 o                         
  -6   2   6        145.68        140.34         7.10 o                         
  -4   2   6         37.58         44.77         2.09 o                         
  -2   2   6        170.92        173.79        10.50 o                         
   0   2   6        357.77        349.04         5.77 o                         
   2   2   6        204.67        210.59         4.16 o                         
   4   2   6          4.38          4.00         0.83 o                         
   6   2   6         44.73         46.29         2.20 o                         
  -9   3   6         62.40         62.30         5.02 o                         
  -7   3   6         70.60         66.82         3.97 o                         
  -5   3   6        792.58        830.10        12.12 o                         
  -3   3   6        477.88        486.02        10.44 o                         
  -1   3   6        963.61        885.04        10.02 o                         
   1   3   6        212.68        214.44         4.27 o                         
   3   3   6        171.67        184.31         4.15 o                         
   5   3   6        106.54         99.47         4.12 o                         
  -8   4   6        131.33        133.26         8.87 o                         
  -6   4   6        396.49        383.25         9.40 o                         
  -4   4   6        501.19        518.03        10.66 o                         
  -2   4   6        131.44        128.67         2.22 o                         
   0   4   6         53.09         56.51         1.55 o                         
   2   4   6        399.24        401.01         5.71 o                         
   4   4   6         91.54         98.12         3.10 o                         
   6   4   6         49.33         45.60         2.47 o                         
  -9   5   6         42.25         45.01         4.00 o                         
  -7   5   6        133.37        131.31         9.97 o                         
  -5   5   6        638.69        618.03        12.17 o                         
  -3   5   6        115.14        115.07         2.46 o                         
  -1   5   6        138.81        141.64         2.97 o                         
   1   5   6        100.00        103.29         2.59 o                         
   3   5   6        156.59        167.15         4.29 o                         
   5   5   6         35.47         34.33         2.29 o                         
  -8   6   6        238.95        238.10        11.62 o                         
  -6   6   6        662.75        686.63        14.70 o                         
  -4   6   6        463.01        494.27        13.22 o                         
  -2   6   6        758.31        752.24        10.93 o                         
   0   6   6        155.22        148.85         3.26 o                         
   2   6   6        196.14        192.03         4.40 o                         
   4   6   6         58.83         60.31         2.58 o                         
   6   6   6         12.59         14.60         1.71 o                         
  -7   7   6        176.91        172.87        11.20 o                         
  -5   7   6       1077.14       1079.76        45.30 o                         
  -3   7   6        288.58        279.86         5.30 o                         
  -1   7   6        285.33        287.72         7.78 o                         
   1   7   6        363.22        341.32         7.01 o                         
   3   7   6         55.26         51.83         2.37 o                         
   5   7   6          8.22          5.22         1.13 o                         
  -8   8   6          8.70          7.95         1.97 o                         
  -6   8   6         33.72         33.99         5.57 o                         
  -4   8   6         28.33         26.80         3.01 o                         
  -2   8   6        185.89        177.86         4.14 o                         
   0   8   6        458.78        453.21         8.96 o                         
   2   8   6        217.84        215.93         8.00 o                         
   4   8   6         45.30         46.88         2.51 o                         
  -7   9   6         56.85         56.38         5.82 o                         
  -5   9   6        232.63        233.72        11.97 o                         
  -3   9   6        433.10        402.02         8.14 o                         
  -1   9   6       1067.00       1063.73        12.88 o                         
   1   9   6         85.48         89.94         3.84 o                         
   3   9   6        136.53        128.71         4.67 o                         
   5   9   6         48.33         48.74         2.64 o                         
  -8  10   6         18.65          7.33         8.58 o                         
  -6  10   6         18.70         10.70         3.12 o                         
  -4  10   6         35.42         25.83         2.92 o                         
  -2  10   6        846.41        801.34        21.04 o                         
   0  10   6         30.16         35.40         2.17 o                         
   2  10   6        180.38        179.56         5.73 o                         
   4  10   6         59.33         60.20         2.99 o                         
  -7  11   6         47.46         10.75         2.20 o                         
  -5  11   6        169.84        159.57        12.18 o                         
  -3  11   6        556.29        552.91        12.64 o                         
  -1  11   6        118.99        121.77         4.54 o                         
   1  11   6         48.77         45.66         2.43 o                         
   3  11   6          4.25          3.48         0.96 o                         
  -4  12   6        264.93        276.93        12.75 o                         
  -2  12   6         36.02         37.38         2.33 o                         
   0  12   6         71.50         80.57         4.79 o                         
   2  12   6         39.10         37.79         2.65 o                         
   4  12   6         27.94         24.19         2.12 o                         
  -3  13   6         56.58         56.74         3.40 o                         
  -1  13   6        125.69        126.82         4.38 o                         
   1  13   6        105.96        115.99         5.59 o                         
   3  13   6          9.59          8.91         1.39 o                         
  -6  14   6         18.77         17.29         2.12 o                         
  -4  14   6        201.45        186.61         5.30 o                         
  -2  14   6         18.90         18.84         1.66 o                         
   0  14   6        135.72        150.74         6.92 o                         
   2  14   6         14.06         13.49         1.36 o                         
  -5  15   6        167.32        142.05         6.05 o                         
  -3  15   6         73.02         72.71         2.78 o                         
  -1  15   6         85.04         80.69         3.62 o                         
   1  15   6        102.34         90.98         3.65 o                         
  -4  16   6          4.56          6.62         1.40 o                         
  -2  16   6          2.71          3.10         0.71 o                         
   0  16   6        145.20        136.54         3.83 o                         
  -8   1   7         58.27         54.84         3.73 o                         
  -6   1   7        323.77        338.73        11.20 o                         
  -4   1   7        443.79        416.24        12.29 o                         
  -2   1   7        218.53        200.89         3.66 o                         
   0   1   7         68.49         70.21         3.18 o                         
   2   1   7         60.43         76.84         5.28 o                         
   4   1   7        247.79        248.56         5.78 o                         
  -9   2   7         25.54         22.57         2.52 o                         
  -7   2   7        898.78        779.53        19.54 o                         
  -5   2   7        116.36        115.20         5.61 o                         
  -3   2   7        350.48        351.62         8.91 o                         
  -1   2   7        105.07         97.80         2.86 o                         
   1   2   7         81.25         95.97         3.69 o                         
   3   2   7        308.26        315.99         7.10 o                         
   5   2   7         72.84         80.55         3.44 o                         
  -8   3   7         83.48         77.00         4.08 o                         
  -6   3   7          7.25          6.44         1.68 o                         
  -4   3   7        505.88        491.04        11.23 o                         
  -2   3   7        120.06        127.94         2.71 o                         
   0   3   7        135.92        155.66         3.96 o                         
   2   3   7         90.92        121.37         4.54 o                         
   4   3   7         65.94         69.76         4.79 o                         
  -9   4   7         56.47         54.68         3.72 o                         
  -7   4   7         27.94         30.96         3.10 o                         
  -5   4   7        265.27        268.99         9.61 o                         
  -3   4   7        602.20        588.84         6.42 o                         
  -1   4   7        318.25        304.99         5.50 o                         
   1   4   7        368.81        346.77        14.88 o                         
   3   4   7         53.63         45.38         2.23 o                         
   5   4   7          8.86          5.78         1.19 o                         
  -8   5   7         68.12         63.64         4.84 o                         
  -6   5   7         74.88         78.76         4.13 o                         
  -4   5   7       1009.04       1092.66        24.97 o                         
  -2   5   7        612.20        600.75        13.11 o                         
   0   5   7        510.10        560.68        10.44 o                         
   2   5   7         77.33         73.07         2.86 o                         
   4   5   7         48.24         49.30         2.67 o                         
  -7   6   7          1.74          0.89         0.68 o                         
  -5   6   7        197.51        207.38         9.77 o                         
  -3   6   7         49.55         44.50         1.89 o                         
  -1   6   7          4.51          4.49         0.57 o                         
   1   6   7         40.88         44.35         3.61 o                         
   3   6   7         31.63         36.65         1.82 o                         
   5   6   7          9.23          8.72         1.25 o                         
  -8   7   7         76.22         76.27        11.76 o                         
  -6   7   7        111.23        114.05         6.03 o                         
  -4   7   7        267.77        246.00         7.40 o                         
  -2   7   7         28.25         27.82         1.46 o                         
   0   7   7        714.37        771.78        19.99 o                         
   2   7   7        156.55        150.83         6.43 o                         
   4   7   7          2.24          0.78         0.57 o                         
  -7   8   7          8.16          7.01         2.85 o                         
  -5   8   7        181.65        176.04         7.57 o                         
  -3   8   7        435.70        440.14         8.62 o                         
  -1   8   7        304.28        315.74         5.54 o                         
   1   8   7        244.23        258.95         8.04 o                         
   3   8   7         11.09          8.43         1.07 o                         
  -8   9   7         33.58         18.82        11.55 o                         
  -6   9   7          6.18          5.72         2.42 o                         
  -4   9   7         32.80         28.94         3.27 o                         
  -2   9   7         11.22         12.67         1.27 o                         
   0   9   7        124.48        121.35         3.48 o                         
   2   9   7         11.22         13.81         1.53 o                         
   4   9   7         27.84         27.17         2.27 o                         
  -7  10   7         87.71         46.21         4.20 o                         
  -5  10   7        172.16        194.06        13.51 o                         
  -3  10   7        203.94        196.25         5.21 o                         
  -1  10   7         19.69         20.37         1.30 o                         
   1  10   7        134.23        143.74         5.32 o                         
   3  10   7         92.11         97.28         3.24 o                         
  -6  11   7        115.35        107.56         6.77 o                         
  -4  11   7         96.99         97.65         3.79 o                         
  -2  11   7         33.78         34.91         2.18 o                         
   0  11   7         33.75         33.17         1.97 o                         
   2  11   7         74.16         80.78         4.41 o                         
  -5  12   7         39.64         40.23         2.40 o                         
  -3  12   7        226.93        215.80         5.22 o                         
  -1  12   7        142.92        138.91         3.67 o                         
   1  12   7         49.27         56.34         2.58 o                         
   3  12   7          3.35          5.48         1.02 o                         
  -6  13   7         20.86         18.84         2.22 o                         
  -4  13   7         56.78         54.33         2.45 o                         
  -2  13   7        174.66        176.56         4.36 o                         
   0  13   7        252.91        244.14         6.33 o                         
   2  13   7         18.63         21.40         1.60 o                         
  -5  14   7         75.21         67.98         4.22 o                         
  -3  14   7        171.88        173.72         4.76 o                         
  -1  14   7        322.02        319.97         5.88 o                         
   1  14   7         11.64          9.57         1.11 o                         
  -2  15   7         46.08         43.68         1.92 o                         
   0  15   7         16.32         12.43         1.18 o                         
  -8   0   8         28.14         27.19         3.30 o                         
  -6   0   8       1002.60        967.71        91.01 o                         
  -4   0   8        410.87        341.78         9.81 o                         
  -2   0   8        482.97        402.63        11.81 o                         
   0   0   8        125.95        153.87        14.05 o                         
   2   0   8         12.85         13.09         2.01 o                         
   4   0   8         64.91         62.25         5.15 o                         
  -7   1   8        150.84        135.75         6.60 o                         
  -5   1   8        608.19        581.73         9.99 o                         
  -3   1   8        250.78        206.16         6.46 o                         
  -1   1   8          7.34          5.05         0.61 o                         
   1   1   8        198.87        255.34         6.33 o                         
   3   1   8         62.25         78.42         4.59 o                         
   5   1   8        107.37         89.54         3.07 o                         
  -8   2   8         65.41         77.80         3.84 o                         
  -6   2   8         22.98         21.80         1.66 o                         
  -4   2   8         98.40         88.69         2.82 o                         
  -2   2   8        355.95        367.78         5.03 o                         
   0   2   8        646.38        655.19        21.59 o                         
   2   2   8        105.60        103.38         5.84 o                         
   4   2   8         11.31          7.77         1.16 o                         
  -7   3   8         10.15          5.02         1.30 o                         
  -5   3   8         93.74         97.53         3.74 o                         
  -3   3   8        282.39        288.51        11.04 o                         
  -1   3   8        356.13        363.93         5.65 o                         
   1   3   8        284.39        269.34        21.39 o                         
   3   3   8        130.40        137.72         4.77 o                         
   5   3   8         28.79         21.38         1.63 o                         
  -8   4   8          0.35          0.30         0.57 o                         
  -6   4   8         58.87         50.36         2.72 o                         
  -4   4   8        110.95        105.66         3.16 o                         
  -2   4   8        425.03        454.45        15.08 o                         
   0   4   8        259.18        254.72         8.86 o                         
   2   4   8        205.80        229.10         7.67 o                         
   4   4   8         18.67         14.63         2.10 o                         
  -7   5   8         63.73         71.82         3.62 o                         
  -5   5   8        361.21        336.86        12.32 o                         
  -3   5   8        240.88        241.18         5.79 o                         
  -1   5   8        143.73        136.88         3.32 o                         
   1   5   8         62.92         68.97         3.99 o                         
   3   5   8          7.97          7.00         1.43 o                         
  -8   6   8         96.21         91.09         5.50 o                         
  -6   6   8        203.75        185.11         8.28 o                         
  -4   6   8        293.97        296.44        13.07 o                         
  -2   6   8        441.91        446.14         8.51 o                         
   0   6   8         36.81         35.27         2.19 o                         
   2   6   8        152.09        147.26         5.19 o                         
   4   6   8         16.46         22.58         1.95 o                         
  -7   7   8         52.24         45.54         7.55 o                         
  -5   7   8        108.24         97.37         4.13 o                         
  -3   7   8         43.70         41.26         1.95 o                         
  -1   7   8        123.98        144.56         3.94 o                         
   1   7   8         68.22         62.88         3.50 o                         
   3   7   8         17.04         11.61         1.60 o                         
  -6   8   8         34.28         31.56         3.12 o                         
  -4   8   8         74.10         74.86         3.10 o                         
  -2   8   8        216.19        206.12         5.26 o                         
   0   8   8          8.50          7.77         1.08 o                         
   2   8   8         96.00        101.26         3.33 o                         
  -7   9   8        182.36        144.77        18.51 o                         
  -5   9   8        181.56        197.82         7.35 o                         
  -3   9   8        383.62        396.72         8.38 o                         
  -1   9   8        364.61        383.97         6.31 o                         
   1   9   8         64.68         81.74         4.59 o                         
   3   9   8         52.08         42.76         2.14 o                         
  -6  10   8         19.53         24.00         3.94 o                         
  -4  10   8        111.92        127.90         3.76 o                         
  -2  10   8        184.43        176.88         4.25 o                         
   0  10   8         38.50         41.81         2.40 o                         
   2  10   8         33.04         40.97         1.99 o                         
  -5  11   8         32.10         27.22         1.93 o                         
  -3  11   8         39.57         35.05         1.97 o                         
  -1  11   8         30.01         29.03         1.86 o                         
   1  11   8         60.15         63.92         4.43 o                         
  -4  12   8         28.57         27.68         1.70 o                         
  -2  12   8         14.42         16.71         1.54 o                         
   0  12   8         24.09         26.19         1.73 o                         
   2  12   8         71.77         58.23         4.02 o                         
  -5  13   8          1.55          2.82         0.95 o                         
  -3  13   8          3.73          3.17         0.63 o                         
  -1  13   8          0.36          0.99         0.54 o                         
   1  13   8          9.52         12.20         1.25 o                         
  -2  14   8         18.33         17.68         1.05 o                         
  -8   1   9         37.35         38.18         2.45 o                         
  -6   1   9         24.32         24.81         1.81 o                         
  -4   1   9         40.52         42.89         2.11 o                         
  -2   1   9        175.83        166.48         4.05 o                         
   0   1   9          0.36          0.69         0.45 o                         
   2   1   9         60.85         53.45         3.69 o                         
   4   1   9         31.71         27.62         2.60 o                         
  -7   2   9         80.48         76.78         3.36 o                         
  -5   2   9         11.69         11.74         1.07 o                         
  -3   2   9        143.50        130.65         3.38 o                         
  -1   2   9         91.75         79.86         2.67 o                         
   1   2   9         48.91         68.52         9.02 o                         
   3   2   9         93.60         89.79         4.09 o                         
  -8   3   9         18.38         17.29         1.30 o                         
  -6   3   9          1.83          2.39         0.63 o                         
  -4   3   9        461.00        435.40        13.45 o                         
  -2   3   9          6.21          8.22         0.85 o                         
   0   3   9          2.52          1.70         0.55 o                         
   2   3   9         29.16         41.52         6.66 o                         
  -7   4   9         61.46         64.37         3.88 o                         
  -5   4   9        312.18        282.63        11.62 o                         
  -3   4   9        114.20        120.35         5.03 o                         
  -1   4   9         94.33         96.60         3.18 o                         
   1   4   9         13.61         21.98         2.49 o                         
   3   4   9         46.20         35.41         2.60 o                         
  -6   5   9        195.64        163.10         9.88 o                         
  -4   5   9        322.64        296.88         8.79 o                         
  -2   5   9        266.91        271.70         6.31 o                         
   0   5   9          3.18          6.00         0.85 o                         
   2   5   9         58.49         53.82         3.30 o                         
  -7   6   9         67.47         63.21         5.45 o                         
  -5   6   9         15.55         13.45         1.23 o                         
  -3   6   9        114.13        103.26         5.11 o                         
  -1   6   9         97.66         92.51         3.39 o                         
   1   6   9         30.38         39.23         3.02 o                         
   3   6   9         27.34         22.86         1.84 o                         
  -6   7   9         22.72         19.87         1.78 o                         
  -4   7   9          2.97          2.86         0.85 o                         
  -2   7   9        209.26        230.95         8.32 o                         
   0   7   9        284.85        304.61         9.64 o                         
   2   7   9         33.45         37.12         2.53 o                         
  -5   8   9         74.56         76.92         4.00 o                         
  -3   8   9         86.24         91.05         3.53 o                         
  -1   8   9        159.05        180.03         7.58 o                         
   1   8   9        145.24        146.13         5.21 o                         
  -6   9   9         18.51         19.07         2.67 o                         
  -4   9   9         14.26         14.00         1.92 o                         
  -2   9   9         11.95          9.30         1.32 o                         
   0   9   9        141.51        150.77         5.35 o                         
   2   9   9         21.73         25.03         1.49 o                         
  -5  10   9        101.69        105.64         5.10 o                         
  -3  10   9         12.76         14.48         1.31 o                         
  -1  10   9         45.62         43.84         2.63 o                         
   1  10   9         45.40         44.45         4.87 o                         
  -4  11   9          9.58          8.87         0.86 o                         
  -2  11   9         36.55         43.08         2.00 o                         
   0  11   9          5.76          4.08         1.44 o                         
  -3  12   9          5.05          6.11         1.05 o                         
  -1  12   9          6.17          5.03         0.78 o                         
  -6   0  10         89.76         87.35         6.20 o                         
  -4   0  10        150.69        152.08         4.72 o                         
  -2   0  10         81.29         57.41         2.60 o                         
   0   0  10          0.64          0.34         0.56 o                         
   2   0  10         17.03         15.46         1.70 o                         
  -7   1  10         63.88         58.29         2.11 o                         
  -5   1  10         76.95         76.16         3.53 o                         
  -3   1  10        162.77        163.83         7.04 o                         
  -1   1  10         24.26         33.85         1.57 o                         
   1   1  10        119.70        114.42         3.69 o                         
  -6   2  10          7.98          6.79         0.91 o                         
  -4   2  10         42.69         42.28         2.41 o                         
  -2   2  10         72.84         76.34         4.29 o                         
   0   2  10        209.07        223.27         4.74 o                         
   2   2  10          9.86          6.47         1.02 o                         
  -7   3  10         82.99         92.80         9.55 o                         
  -5   3  10         50.39         57.63         2.50 o                         
  -3   3  10        113.67        113.09         5.37 o                         
  -1   3  10        313.85        365.64         6.25 o                         
   1   3  10        121.86        122.46         8.94 o                         
  -6   4  10          2.42          1.94         0.61 o                         
  -4   4  10         32.95         33.75         2.20 o                         
  -2   4  10         88.38         85.66         3.50 o                         
   0   4  10        120.87        124.76         4.53 o                         
   2   4  10          6.40          4.95         1.37 o                         
  -7   5  10          6.53          7.90         1.45 o                         
  -5   5  10         23.31         19.28         2.84 o                         
  -3   5  10         96.01         79.43         3.26 o                         
  -1   5  10         15.36         13.37         1.38 o                         
   1   5  10         13.93         12.32         2.08 o                         
  -6   6  10         24.52         19.87         1.95 o                         
  -4   6  10        149.75        139.04         3.73 o                         
  -2   6  10         55.23         47.62         3.90 o                         
   0   6  10         20.48         31.24         5.86 o                         
  -5   7  10         10.09          8.74         0.99 o                         
  -3   7  10         20.31         15.98         1.44 o                         
  -1   7  10         71.45         97.68         4.71 o                         
   1   7  10         15.55         21.55         1.76 o                         
  -4   8  10         10.44         11.48         1.20 o                         
  -2   8  10          3.06          2.30         0.69 o                         
   0   8  10         31.51         32.76         3.54 o                         
  -5   9  10         53.04         56.16         3.77 o                         
  -3   9  10         30.38         26.52         2.04 o                         
  -1   9  10         17.47         24.12         1.67 o                         
  -4  10  10         37.03         23.94         2.40 o                         
  -2  10  10         17.93         19.20         1.71 o                         
  -6   1  11        103.02        119.99         4.22 o                         
  -4   1  11         11.80         14.99         1.32 o                         
  -2   1  11         46.14         49.30         2.88 o                         
   0   1  11          3.05          3.92         0.69 o                         
  -5   2  11         51.42         55.91         4.52 o                         
  -3   2  11         32.24         32.80         2.45 o                         
  -1   2  11          8.69          8.46         1.64 o                         
  -4   3  11          2.81          0.35         0.45 o                         
  -2   3  11          3.71          7.50         1.23 o                         
   0   3  11          7.79          8.12         1.32 o                         
  -5   4  11         44.78         41.05         7.42 o                         
  -3   4  11         53.68         65.64         6.47 o                         
  -1   4  11          8.56         13.13         1.42 o                         
  -4   5  11         10.52         11.26         1.07 o                         
  -2   5  11         24.99         22.36         1.52 o                         
  -3   6  11          4.90          5.11         0.66 o                         
  -1   6  11          0.45          0.04         0.44 o                         
  -2   7  11         35.15         36.30         2.19 o                         
                                                                                
