# Supplementary material for: Synthesis, crystal structure and Hirshfeld surface analysis of (1H-benzimidazol-2-yl)(morpholin-4-yl)methane­thione
Source: Acta Crystallogr E Crystallogr Commun. 2022 Sep 8;78(Pt 10):999–1002. doi: 10.1107/S2056989022008933 (PMC9535815; doi:10.1107/S2056989022008933)
Supplement: Supplementary file 3 [file e-78-00999-Isup3.cml]

<?xml version="1.0" encoding="UTF-8"?>
<cml convention="cmlDict:cmllite" xmlns="http://www.xml-cml.org/schema" xmlns:cmlDict="http://www.xml-cml.org/dictionary/cml/" xmlns:nameDict="http://www.xml-cml.org/dictionary/cml/name/">
  <molecule id="m1">
    <name dictRef="nameDict:unknown">1H-Benzimidazol-2-yl(4-morpholinyl)methanethione</name>
    <atomArray>
      <atom id="a12" elementType="O" hydrogenCount="0">
        <label value="1" dictRef="cmlDict:locant"/>
        <label value="O" dictRef="cmlDict:locant"/>
      </atom>
      <atom id="a13" elementType="C">
        <label value="2" dictRef="cmlDict:locant"/>
      </atom>
      <atom id="a14" elementType="C">
        <label value="3" dictRef="cmlDict:locant"/>
      </atom>
      <atom id="a15" elementType="N" hydrogenCount="0">
        <label value="4" dictRef="cmlDict:locant"/>
        <label value="N" dictRef="cmlDict:locant"/>
      </atom>
      <atom id="a16" elementType="C">
        <label value="5" dictRef="cmlDict:locant"/>
      </atom>
      <atom id="a17" elementType="C">
        <label value="6" dictRef="cmlDict:locant"/>
      </atom>
      <atom id="a40" elementType="H"/>
      <atom id="a41" elementType="H"/>
      <atom id="a42" elementType="H"/>
      <atom id="a43" elementType="H"/>
      <atom id="a44" elementType="H"/>
      <atom id="a45" elementType="H"/>
      <atom id="a46" elementType="H"/>
      <atom id="a47" elementType="H"/>
      <atom id="a18" elementType="C" hydrogenCount="0">
        <label value="1" dictRef="cmlDict:locant"/>
        <label value="C" dictRef="cmlDict:locant"/>
      </atom>
      <atom id="a20" elementType="S" hydrogenCount="0">
        <label value="S" dictRef="cmlDict:locant"/>
      </atom>
      <atom id="a31" elementType="N">
        <label value="1" dictRef="cmlDict:locant"/>
        <label value="N" dictRef="cmlDict:locant"/>
      </atom>
      <atom id="a32" elementType="C" hydrogenCount="0">
        <label value="2" dictRef="cmlDict:locant"/>
      </atom>
      <atom id="a33" elementType="N" hydrogenCount="0">
        <label value="3" dictRef="cmlDict:locant"/>
        <label value="N'" dictRef="cmlDict:locant"/>
      </atom>
      <atom id="a34" elementType="C" hydrogenCount="0">
        <label value="3a" dictRef="cmlDict:locant"/>
      </atom>
      <atom id="a35" elementType="C">
        <label value="4" dictRef="cmlDict:locant"/>
      </atom>
      <atom id="a36" elementType="C">
        <label value="5" dictRef="cmlDict:locant"/>
      </atom>
      <atom id="a37" elementType="C">
        <label value="6" dictRef="cmlDict:locant"/>
      </atom>
      <atom id="a38" elementType="C">
        <label value="7" dictRef="cmlDict:locant"/>
      </atom>
      <atom id="a39" elementType="C" hydrogenCount="0">
        <label value="7a" dictRef="cmlDict:locant"/>
      </atom>
      <atom id="a48" elementType="H"/>
      <atom id="a49" elementType="H"/>
      <atom id="a50" elementType="H"/>
      <atom id="a51" elementType="H"/>
      <atom id="a52" elementType="H"/>
    </atomArray>
    <bondArray>
      <bond id="a12_a13" atomRefs2="a12 a13" order="S"/>
      <bond id="a13_a14" atomRefs2="a13 a14" order="S"/>
      <bond id="a14_a15" atomRefs2="a14 a15" order="S"/>
      <bond id="a15_a16" atomRefs2="a15 a16" order="S"/>
      <bond id="a16_a17" atomRefs2="a16 a17" order="S"/>
      <bond id="a17_a12" atomRefs2="a17 a12" order="S"/>
      <bond id="a13_a40" atomRefs2="a13 a40" order="S"/>
      <bond id="a13_a41" atomRefs2="a13 a41" order="S"/>
      <bond id="a14_a42" atomRefs2="a14 a42" order="S"/>
      <bond id="a14_a43" atomRefs2="a14 a43" order="S"/>
      <bond id="a16_a44" atomRefs2="a16 a44" order="S"/>
      <bond id="a16_a45" atomRefs2="a16 a45" order="S"/>
      <bond id="a17_a46" atomRefs2="a17 a46" order="S"/>
      <bond id="a17_a47" atomRefs2="a17 a47" order="S"/>
      <bond id="a18_a20" atomRefs2="a18 a20" order="D"/>
      <bond id="a15_a18" atomRefs2="a15 a18" order="S"/>
      <bond id="a31_a32" atomRefs2="a31 a32" order="S"/>
      <bond id="a32_a33" atomRefs2="a32 a33" order="D"/>
      <bond id="a33_a34" atomRefs2="a33 a34" order="S"/>
      <bond id="a34_a39" atomRefs2="a34 a39" order="D"/>
      <bond id="a39_a31" atomRefs2="a39 a31" order="S"/>
      <bond id="a38_a37" atomRefs2="a38 a37" order="D"/>
      <bond id="a37_a36" atomRefs2="a37 a36" order="S"/>
      <bond id="a36_a35" atomRefs2="a36 a35" order="D"/>
      <bond id="a35_a34" atomRefs2="a35 a34" order="S"/>
      <bond id="a39_a38" atomRefs2="a39 a38" order="S"/>
      <bond id="a31_a48" atomRefs2="a31 a48" order="S"/>
      <bond id="a35_a49" atomRefs2="a35 a49" order="S"/>
      <bond id="a36_a50" atomRefs2="a36 a50" order="S"/>
      <bond id="a37_a51" atomRefs2="a37 a51" order="S"/>
      <bond id="a38_a52" atomRefs2="a38 a52" order="S"/>
      <bond id="a32_a18" atomRefs2="a32 a18" order="S"/>
    </bondArray>
  </molecule>
</cml>
